# Supplementary material for: Featured Immune Characteristics of Periodontitis and Primary Sjögren's Syndrome Revealed by Single‐Cell Transcriptome Analyses
Source: J Cell Mol Med. 2025 Jul 22;29(14):e70713. doi: 10.1111/jcmm.70713 (PMC12283242; doi:10.1111/jcmm.70713)
Supplement: Supplementary file 9 — Table S1. Information of samples used in this study. [file JCMM-29-e70713-s015.xlsx]

## Sheet: Sheet1
Table S1. Information of samples used in this study.
Sample name	Sample id	Project id	Database	Estimated Number of Cells	Mean Reads per Cell	Median Genes per Cell	Number of Reads	Valid Barcodes	Sequencing Saturation	Q30 Bases in Barcode	Q30 Bases in RNA Read	Q30 Bases in UMI	Reads Mapped to Genome	Fraction Reads in Cells	Total Genes Detected	Median UMI Counts per Cell
HC1	SRR12564329	PRJNA660749	NCBI	5048	80758	1510	407667806	0.903	0.882	0.976	0.956	0.972	0.904	0.889	20672	4810
HC2	SRR12564330	PRJNA660749	NCBI	6535	61272	1457	400409819	0.914	0.854	0.955	0.929	0.951	0.867	0.907	21467	4317
HC3	SRR12564331	PRJNA660749	NCBI	6616	71203	1537	471081385	0.902	0.859	0.956	0.929	0.952	0.886	0.871	21345	4822
HC4	SRR12564332	PRJNA660749	NCBI	7310	55908	1266	408687384	0.897	0.856	0.976	0.956	0.972	0.9	0.886	21098	3778
HC5	SRR12564333	PRJNA660749	NCBI	3587	96854	1477	347415879	0.886	0.884	0.976	0.955	0.972	0.887	0.828	19961	4701
HC6	HRI123464	HRA000916	NGDC	10032	101591	1409	1019156913	0.93	0.934	0.967	0.894	0.962	0.927	0.956	21500	4188
HC7	SRR26264525	PRJNA1023400	NCBI	9161	41597	2707	381068411	0.984	0.705	1	1	1	0.97	0.904	29086	7793
HC8	SRR26264524	PRJNA1023400	NCBI	9618	39574	2506	380623162	0.983	0.739	1	1	1	0.976	0.897	28928	6723
HC9	SRR26264522	PRJNA1023400	NCBI	12464	32983	2187	411104004	0.981	0.754	1	1	1	0.981	0.919	29011	5144
HC10	SRR26264521	PRJNA1023400	NCBI	12832	33689	2592	432294839	0.981	0.685	1	1	1	0.982	0.922	29378	7038
HC11	SRR26264523	PRJNA1023400	NCBI	21739	19804	2356	430515327	0.981	0.526	1	1	1	0.979	0.939	30172	5903
HC12	SRR26264520	PRJNA1023400	NCBI	6289	71556	2568	450018689	0.979	0.827	1	1	1	0.975	0.917	28616	7290
HC13	SRR26264519	PRJNA1023400	NCBI	8915	47663	2447	424915925	0.982	0.785	1	1	1	0.978	0.934	28941	6808
HC14	SRR26264517	PRJNA1023400	NCBI	9118	48384	2560	441162542	0.984	0.764	1	1	1	0.973	0.932	29424	7272
HC15	SRR26264516	PRJNA1023400	NCBI	12769	28801	2352	367762413	0.977	0.533	1	1	1	0.931	0.941	30178	6309
HC16	SRR26264515	PRJNA1023400	NCBI	12036	28652	2360	344851207	0.976	0.562	1	1	1	0.945	0.937	29919	6013
HC17	SRR26264513	PRJNA1023400	NCBI	13619	28650	2655	390184557	0.978	0.555	1	1	1	0.971	0.953	29867	7409
HC18	SRR14575500	PRJNA730788	NCBI	9170	41556	2705	381068411	0.984	0.705	1	0.989	1	0.97	0.905	29087	7788
HC19	SRR14575501	PRJNA730788	NCBI	9612	39599	2507	380623162	0.983	0.739	1	0.991	1	0.976	0.897	28928	6724
HC20	SRR14575502	PRJNA730788	NCBI	12458	32999	2188	411104004	0.981	0.754	1	0.994	1	0.981	0.919	29012	5146
HC21	SRR14575503	PRJNA730788	NCBI	12830	33694	2592	432294839	0.981	0.685	1	0.996	1	0.982	0.922	29378	7038
PD1	SRR26264512	PRJNA1023400	NCBI	8433	46723	2549	394019271	0.984	0.767	1	1	1	0.974	0.859	28577	7036
PD2	SRR26264518	PRJNA1023400	NCBI	12483	32016	2099	399654154	0.981	0.732	1	1	1	0.976	0.861	29084	5271
PD3	SRR26264511	PRJNA1023400	NCBI	10343	41836	2832	432707267	0.981	0.707	1	1	1	0.98	0.928	29412	7975
PD4	SRR26264514	PRJNA1023400	NCBI	10906	39902	2931	435168516	0.982	0.694	1	1	1	0.982	0.947	29316	8214
PD5	SRR26264510	PRJNA1023400	NCBI	9234	47779	2678	441192554	0.982	0.781	1	1	1	0.977	0.941	28917	7025
PD6	SRR26264509	PRJNA1023400	NCBI	15590	24434	2166	380929606	0.978	0.5	1	1	1	0.943	0.9	30234	5467
PD7	SRR26264508	PRJNA1023400	NCBI	5931	75729	2879	449151340	0.979	0.82	1	1	1	0.98	0.909	28646	8056
PD8	SRR26264507	PRJNA1023400	NCBI	12850	25662	2426	329761773	0.976	0.487	1	1	1	0.939	0.942	30081	6335
PD9	SRR26264506	PRJNA1023400	NCBI	14560	26436	2780	384913368	0.978	0.532	1	1	1	0.971	0.945	29867	7138
PD10	SRR26264505	PRJNA1023400	NCBI	5711	76901	2743	439183787	0.979	0.831	1	1	1	0.976	0.91	28660	7919
PD11	SRR14575504	PRJNA730788	NCBI	8435	46712	2549	394019271	0.984	0.767	1	0.991	1	0.974	0.859	28577	7036
PD12	SRR14575505	PRJNA730788	NCBI	12479	32026	2099	399654154	0.981	0.732	1	0.99	1	0.976	0.86	29084	5270
PD13	SRR14575506	PRJNA730788	NCBI	10357	41779	2832	432707267	0.981	0.707	1	0.995	1	0.98	0.928	29414	7969
PD14	SRR14575507	PRJNA730788	NCBI	10913	39876	2931	435168516	0.982	0.694	1	0.995	1	0.982	0.948	29316	8211
pSS1	SRR12564334	PRJNA660749	NCBI	9324	40486	1278	377495679	0.937	0.84	0.977	0.954	0.972	0.89	0.863	20664	3406
pSS2	SRR12564335	PRJNA660749	NCBI	4967	75542	1308	375218386	0.91	0.877	0.975	0.952	0.972	0.885	0.875	20064	3891
pSS3	SRR12564336	PRJNA660749	NCBI	4712	86114	1662	405766850	0.914	0.889	0.956	0.93	0.952	0.893	0.858	20443	4652
pSS4	SRR12564337	PRJNA660749	NCBI	4830	91211	1440	440550812	0.915	0.879	0.976	0.952	0.972	0.865	0.735	20404	3860
pSS5	SRR12564338	PRJNA660749	NCBI	7856	49010	1534	385021056	0.926	0.834	0.957	0.93	0.952	0.89	0.842	20885	4067
pSS6	HRI111891	HRA000916	NGDC	5214	101887	1396	531238579	0.973	0.895	0.959	0.914	0.957	0.959	0.912	21589	3746
pSS7	HRI111892	HRA000916	NGDC	7086	71760	1816	508491080	0.975	0.805	0.958	0.913	0.954	0.96	0.895	22364	6079
pSS8	HRI111893	HRA000916	NGDC	9560	62704	1764	599452463	0.979	0.811	0.96	0.922	0.954	0.957	0.876	23195	5330
