# Supplementary material for: Featured Immune Characteristics of Periodontitis and Primary Sjögren's Syndrome Revealed by Single‐Cell Transcriptome Analyses
Source: J Cell Mol Med. 2025 Jul 22;29(14):e70713. doi: 10.1111/jcmm.70713 (PMC12283242; doi:10.1111/jcmm.70713)
Supplement: Supplementary file 10 — Table S2. Cell number statistics of different cell clusters. [file JCMM-29-e70713-s010.xlsx]

## Sheet: 1_cluster.cell.number
Table S2. Cell number statistics of different cell clusters.
Sample	T/NK	Myleoid	B	MK	Total
HC1	3937	557	261	100	4855
HC2	4478	1541	194	136	6349
HC3	5072	742	205	270	6289
HC4	5662	651	604	108	7025
HC5	2913	291	193	40	3437
HC6	6920	1338	1162	584	10004
HC7	5711	2092	418	31	8252
HC8	6782	1454	926	17	9179
HC9	9415	933	1463	6	11817
HC10	9509	607	1835	20	11971
HC11	13538	5044	1807	63	20452
HC12	3010	2643	261	23	5937
HC13	7392	902	256	0	8550
HC14	5600	1907	978	7	8492
HC15	9268	1575	758	150	11751
HC16	9501	769	883	84	11237
HC17	8501	2368	1462	108	12439
HC18	5720	2092	418	31	8261
HC19	6776	1454	926	17	9173
HC20	9409	933	1462	7	11811
HC21	9506	608	1835	20	11969
PD1	6823	578	641	45	8087
PD2	9677	1060	970	1	11708
PD3	6964	1671	798	50	9483
PD4	7547	1713	644	35	9939
PD5	7456	831	388	0	8675
PD6	10246	3071	1356	66	14739
PD7	4477	599	359	24	5459
PD8	10018	1230	813	52	12113
PD9	5986	5720	1301	390	13397
PD10	4470	608	259	0	5337
PD11	6825	578	641	45	8089
PD12	9674	1059	970	1	11704
PD13	6978	1670	799	50	9497
PD14	7554	1713	644	35	9946
pSS1	7353	881	827	75	9136
pSS2	3700	764	117	126	4707
pSS3	3610	673	281	45	4609
pSS4	2812	934	840	148	4734
pSS5	6188	1122	230	108	7648
pSS6	2237	2649	146	11	5043
pSS7	4478	1163	1106	225	6972
pSS8	5937	1511	1071	309	8828
HC mean	7077 (74.87%)	1452 (15.64%)	871 (8.43%)	86 (1.06%)	-
PD mean	7478 (77.25%)	1578 (14.83%)	755 (7.41%)	56 (0.51%)	-
pSS mean	4539 (69.20%)	1212 (20.15%)	577 (8.66%)	130 (1.99%)	-
Total	289630	62299	33508	3663	389100
