# Supplementary material for: Featured Immune Characteristics of Periodontitis and Primary Sjögren's Syndrome Revealed by Single‐Cell Transcriptome Analyses
Source: J Cell Mol Med. 2025 Jul 22;29(14):e70713. doi: 10.1111/jcmm.70713 (PMC12283242; doi:10.1111/jcmm.70713)
Supplement: Supplementary file 11 — Table S3. DEGs between PD/pSS with HC in PBMCs. [file JCMM-29-e70713-s004.xlsx]

## Sheet: Sheet1
Table S3. DEGs between PD/pSS with HC in PBMCs.
gene	p_val	avg_log2FC	pct.1	pct.2	p_val_adj	group
PTPRCAP	0	-8.1557	0.003	0.148	0	PD_vs_HC
OVCA2	0	-7.14756	0	0.016	0	PD_vs_HC
HSPA1B	0	-6.47879	0.031	0.137	0	PD_vs_HC
AL135905.2	0	-5.27244	0.003	0.06	0	PD_vs_HC
TRBV19	2.17e-150	-4.65989	0.003	0.011	6.6e-146	PD_vs_HC
AC105402.3	0	-4.38441	0.045	0.123	0	PD_vs_HC
TRBV20-1	6e-130	-4.16376	0.004	0.012	1.82e-125	PD_vs_HC
HSPA6	3.86e-245	-4.09949	0.038	0.063	1.17e-240	PD_vs_HC
HSPA1A	9.16e-200	-3.95837	0.188	0.217	2.78e-195	PD_vs_HC
RASD1	7.3e-187	-3.25425	0.002	0.011	2.22e-182	PD_vs_HC
GEM	3.1e-302	-3.24257	0.004	0.019	9.42e-298	PD_vs_HC
GADD45G	0	-2.9332	0.007	0.024	0	PD_vs_HC
HIST1H2BK	0	-2.91197	0.007	0.025	0	PD_vs_HC
RPS10-NUDT3	0	-2.84978	0.041	0.106	0	PD_vs_HC
SNAI1	4.94e-188	-2.80681	0.005	0.015	1.5e-183	PD_vs_HC
GET4	0	-2.79916	0.004	0.022	0	PD_vs_HC
HES1	7.33e-149	-2.75361	0.007	0.017	2.23e-144	PD_vs_HC
RGS16	6.91e-281	-2.74871	0.006	0.021	2.1e-276	PD_vs_HC
SLC1A3	1.25e-269	-2.67511	0.009	0.025	3.8e-265	PD_vs_HC
C15orf48	2.99e-101	-2.66644	0.006	0.014	9.08e-97	PD_vs_HC
ALDOA	0	-2.65067	0.077	0.178	0	PD_vs_HC
GADD45B	0	-2.60264	0.201	0.297	0	PD_vs_HC
AREG	0	-2.54185	0.063	0.169	0	PD_vs_HC
TRDV2	1.09e-14	-2.44659	0.009	0.011	3.31e-10	PD_vs_HC
PHLDA2	2.82e-99	-2.44586	0.009	0.018	8.56e-95	PD_vs_HC
ADM	7.25e-162	-2.42121	0.007	0.017	2.2e-157	PD_vs_HC
DNAJB1	0	-2.37583	0.396	0.462	0	PD_vs_HC
LYPD3	0	-2.3566	0.012	0.035	0	PD_vs_HC
HIST1H3H	3.93e-235	-2.32454	0.008	0.023	1.19e-230	PD_vs_HC
SIK1B	5.53e-275	-2.31085	0.009	0.026	1.68e-270	PD_vs_HC
GSTM1	1.1e-176	-2.30752	0.004	0.014	3.35e-172	PD_vs_HC
IL1R2	9.15e-219	-2.26031	0.02	0.039	2.78e-214	PD_vs_HC
SDC2	7.25e-198	-2.25781	0.007	0.019	2.2e-193	PD_vs_HC
G0S2	4.6e-149	-2.23572	0.022	0.037	1.4e-144	PD_vs_HC
NR4A1	0	-2.22345	0.071	0.135	0	PD_vs_HC
DUSP2	0	-2.13058	0.25	0.373	0	PD_vs_HC
CDKN1A	0	-2.04004	0.053	0.1	0	PD_vs_HC
TRAV13-1	4.17e-63	-2.01841	0.005	0.011	1.27e-58	PD_vs_HC
MT-ND4L	0	-1.93164	0.609	0.667	0	PD_vs_HC
SERPINE1	1.21e-69	-1.86468	0.004	0.01	3.69e-65	PD_vs_HC
AF213884.3	1.5e-131	-1.84907	0.007	0.017	4.54e-127	PD_vs_HC
DNAJB4	0	-1.82586	0.025	0.053	0	PD_vs_HC
HIST1H2BJ	0	-1.81528	0.012	0.035	0	PD_vs_HC
DDIT4	0	-1.77406	0.206	0.345	0	PD_vs_HC
NNMT	1.59e-188	-1.7569	0.004	0.015	4.83e-184	PD_vs_HC
RGS1	0	-1.75282	0.068	0.131	0	PD_vs_HC
TRGV2	4.44e-63	-1.75119	0.012	0.019	1.35e-58	PD_vs_HC
HIST1H2BH	6.15e-36	-1.72745	0.008	0.012	1.87e-31	PD_vs_HC
MPIG6B	3e-52	-1.70557	0.008	0.014	9.11e-48	PD_vs_HC
IER3	9.33e-252	-1.68746	0.08	0.114	2.83e-247	PD_vs_HC
SERTAD1	0	-1.67936	0.117	0.185	0	PD_vs_HC
PLK2	2.68e-115	-1.66092	0.009	0.019	8.13e-111	PD_vs_HC
SH3PXD2B	3.94e-94	-1.64203	0.015	0.025	1.2e-89	PD_vs_HC
THBD	4.82e-74	-1.63722	0.006	0.012	1.46e-69	PD_vs_HC
DDX47	6.14e-133	-1.62523	0.008	0.017	1.87e-128	PD_vs_HC
TNFSF9	9.19e-97	-1.61255	0.012	0.022	2.79e-92	PD_vs_HC
ID1	4.38e-202	-1.60631	0.018	0.036	1.33e-197	PD_vs_HC
AL118516.1	0	-1.60209	0.061	0.119	0	PD_vs_HC
ANKRD37	0	-1.60107	0.049	0.089	0	PD_vs_HC
SRGAP1	6.37e-140	-1.59844	0.033	0.051	1.93e-135	PD_vs_HC
ZC3H11A	6.72e-169	-1.59814	0.009	0.022	2.04e-164	PD_vs_HC
CXCL2	3.68e-55	-1.55918	0.014	0.021	1.12e-50	PD_vs_HC
MATR3.1	0	-1.55337	0.07	0.138	0	PD_vs_HC
RAB24	1.15e-306	-1.55103	0.032	0.059	3.49e-302	PD_vs_HC
SOCS1	0	-1.48816	0.095	0.186	0	PD_vs_HC
THBS1	8.29e-254	-1.47999	0.033	0.058	2.52e-249	PD_vs_HC
AP000547.3	8.45e-18	-1.46745	0.01	0.014	2.57e-13	PD_vs_HC
GADD45A	0	-1.43491	0.057	0.108	0	PD_vs_HC
SLC7A5	0	-1.43081	0.056	0.104	0	PD_vs_HC
AC006994.2	1.35e-60	-1.42921	0.006	0.011	4.11e-56	PD_vs_HC
AL390728.5	1.38e-179	-1.41918	0.017	0.033	4.19e-175	PD_vs_HC
TRGV9	7.01e-45	-1.41652	0.023	0.031	2.13e-40	PD_vs_HC
TRGV10	1.57e-81	-1.40595	0.015	0.024	4.77e-77	PD_vs_HC
AL138963.4	4.11e-54	-1.39149	0.005	0.01	1.25e-49	PD_vs_HC
VEGFA	1.04e-28	-1.37875	0.022	0.028	3.17e-24	PD_vs_HC
NFKBIA	0	-1.37812	0.543	0.641	0	PD_vs_HC
HIST2H2AA4	6.75e-26	-1.36324	0.02	0.026	2.05e-21	PD_vs_HC
TMEM176B	0	-1.35845	0.036	0.068	0	PD_vs_HC
SPARC	6.67e-99	-1.34877	0.011	0.02	2.03e-94	PD_vs_HC
CHTF8	8.56e-95	-1.3457	0.014	0.024	2.6e-90	PD_vs_HC
OLR1	5.27e-100	-1.34195	0.009	0.018	1.6e-95	PD_vs_HC
MT-ATP8	0	-1.32335	0.43	0.493	0	PD_vs_HC
IFITM1	1.6e-25	-1.28391	0.396	0.397	4.86e-21	PD_vs_HC
TMEM176A	1.45e-238	-1.26498	0.023	0.044	4.41e-234	PD_vs_HC
TRIM58	9.95e-11	-1.25811	0.012	0.014	3.02e-06	PD_vs_HC
HIST2H2BF	3.09e-60	-1.25757	0.01	0.017	9.38e-56	PD_vs_HC
IFI44L	0	-1.25115	0.062	0.113	0	PD_vs_HC
GFPT2	1.18e-82	-1.24995	0.006	0.012	3.57e-78	PD_vs_HC
ZC3H12A	1.49e-233	-1.24902	0.057	0.086	4.54e-229	PD_vs_HC
HSPH1	1.33e-224	-1.24321	0.188	0.227	4.04e-220	PD_vs_HC
ZFP36	0	-1.24016	0.555	0.632	0	PD_vs_HC
CHD1L	4.2e-70	-1.23714	0.011	0.019	1.27e-65	PD_vs_HC
TRBV28	4.09e-25	-1.23528	0.022	0.027	1.24e-20	PD_vs_HC
KCNA3	3.93e-207	-1.23067	0.038	0.062	1.19e-202	PD_vs_HC
C11orf98	1.72e-131	-1.22572	0.023	0.039	5.22e-127	PD_vs_HC
AL118558.3	1.87e-51	-1.216	0.009	0.015	5.68e-47	PD_vs_HC
LINC00115	9.07e-74	-1.21104	0.009	0.016	2.75e-69	PD_vs_HC
TUBA8	0.00739963	-1.20986	0.014	0.013	1	PD_vs_HC
ZBTB16	0	-1.20648	0.184	0.247	0	PD_vs_HC
DIABLO	8.45e-96	-1.20609	0.014	0.025	2.57e-91	PD_vs_HC
GRASP	2.94e-298	-1.19079	0.051	0.083	8.93e-294	PD_vs_HC
CSRNP1	0	-1.18907	0.125	0.178	0	PD_vs_HC
CD248	1.85e-52	-1.18816	0.006	0.012	5.62e-48	PD_vs_HC
TTC24	6.95e-52	-1.18794	0.006	0.011	2.11e-47	PD_vs_HC
DDIT3	8.86e-287	-1.17191	0.074	0.111	2.69e-282	PD_vs_HC
GUCY1B1	1.27e-13	-1.16376	0.007	0.01	3.87e-09	PD_vs_HC
PPIF	7.08e-63	-1.15975	0.072	0.087	2.15e-58	PD_vs_HC
H2AFX	2.82e-178	-1.14861	0.077	0.105	8.58e-174	PD_vs_HC
AC091078.1	2.73e-46	-1.13645	0.006	0.011	8.29e-42	PD_vs_HC
TRAV8-2	4.92e-16	-1.13217	0.013	0.016	1.49e-11	PD_vs_HC
DSEL	2.62e-149	-1.13167	0.014	0.028	7.96e-145	PD_vs_HC
SERPING1	2.61e-36	-1.12954	0.006	0.01	7.93e-32	PD_vs_HC
BEST1	4.61e-78	-1.12724	0.032	0.044	1.4e-73	PD_vs_HC
AVPI1	9.29e-131	-1.12327	0.023	0.038	2.82e-126	PD_vs_HC
TRAV13-2	1e-13	-1.11042	0.011	0.014	3.04e-09	PD_vs_HC
CXCL3	1.16e-16	-1.10833	0.008	0.011	3.53e-12	PD_vs_HC
LRG1	1.62e-46	-1.10811	0.006	0.01	4.93e-42	PD_vs_HC
PPARG	2.77e-53	-1.1048	0.015	0.023	8.4e-49	PD_vs_HC
MYO3B	2.62e-108	-1.09463	0.022	0.035	7.96e-104	PD_vs_HC
MAFF	9.59e-199	-1.08496	0.061	0.089	2.91e-194	PD_vs_HC
CD163	0.0328322	-1.07907	0.071	0.072	1	PD_vs_HC
EPAS1	1.7e-42	-1.07474	0.007	0.012	5.17e-38	PD_vs_HC
APOBEC3A	3.33e-129	-1.0737	0.047	0.067	1.01e-124	PD_vs_HC
HIST2H2BE	3.64e-55	-1.06231	0.018	0.026	1.11e-50	PD_vs_HC
TRGV7	1.77e-26	-1.04394	0.008	0.012	5.38e-22	PD_vs_HC
SIGLEC1	1.73e-39	-1.03618	0.011	0.017	5.24e-35	PD_vs_HC
KIR2DL4	4.41e-55	-1.03379	0.008	0.014	1.34e-50	PD_vs_HC
HIST1H2AE	1.78e-30	-1.03232	0.009	0.013	5.41e-26	PD_vs_HC
XCL1	0.00344889	-1.02952	0.018	0.019	1	PD_vs_HC
SPHK1	2.84e-27	-1.01683	0.011	0.015	8.63e-23	PD_vs_HC
OSM	2.19e-107	-1.01458	0.027	0.042	6.64e-103	PD_vs_HC
TNF	2e-18	-1.01456	0.055	0.062	6.08e-14	PD_vs_HC
TUBB1	6.83e-79	-1.01022	0.014	0.023	2.07e-74	PD_vs_HC
PPP1R15A	6.82e-107	-1.00871	0.434	0.452	2.07e-102	PD_vs_HC
PTGS1	0.904283	-1.00057	0.023	0.023	1	PD_vs_HC
SNHG1	0	-0.992479	0.158	0.213	0	PD_vs_HC
EREG	1.38e-172	-0.990048	0.027	0.046	4.19e-168	PD_vs_HC
AC015912.3	3.24e-58	-0.970742	0.019	0.027	9.83e-54	PD_vs_HC
HSPB1	3.18e-179	-0.968251	0.267	0.305	9.65e-175	PD_vs_HC
PARD6G	9.04e-47	-0.967656	0.007	0.012	2.74e-42	PD_vs_HC
REG4	3.28e-33	-0.965052	0.006	0.01	9.97e-29	PD_vs_HC
AC011287.1	2.71e-16	-0.956509	0.017	0.021	8.22e-12	PD_vs_HC
GSTM2	1.07e-77	-0.94692	0.022	0.033	3.26e-73	PD_vs_HC
HIST1H2AC	1.05e-23	-0.94688	0.101	0.111	3.2e-19	PD_vs_HC
CKS2	2.78e-76	-0.944999	0.057	0.073	8.44e-72	PD_vs_HC
HBEGF	1.62e-71	-0.938467	0.033	0.045	4.92e-67	PD_vs_HC
ODF3B	1.09e-122	-0.937127	0.063	0.084	3.32e-118	PD_vs_HC
IFITM3	1.04e-65	-0.933659	0.175	0.196	3.17e-61	PD_vs_HC
RNASEH2A	3.11e-28	-0.932129	0.008	0.012	9.45e-24	PD_vs_HC
ZNF841	2.06e-48	-0.927496	0.015	0.022	6.27e-44	PD_vs_HC
AC004865.2	9.62e-166	-0.92574	0.037	0.057	2.92e-161	PD_vs_HC
AC012615.1	5.36e-263	-0.920552	0.058	0.09	1.63e-258	PD_vs_HC
PMAIP1	9.27e-179	-0.912347	0.114	0.146	2.82e-174	PD_vs_HC
AP003068.2	0.441371	-0.911035	0.018	0.018	1	PD_vs_HC
SNHG15	0	-0.908329	0.14	0.187	0	PD_vs_HC
DUSP4	3.69e-30	-0.904646	0.009	0.014	1.12e-25	PD_vs_HC
PTPRG	1.98e-56	-0.901465	0.012	0.019	6.02e-52	PD_vs_HC
LHFPL3	3.66e-62	-0.899786	0.009	0.016	1.11e-57	PD_vs_HC
AP001189.1	1.86e-87	-0.897768	0.005	0.011	5.64e-83	PD_vs_HC
CCRL2	1.06e-13	-0.896934	0.008	0.011	3.23e-09	PD_vs_HC
TUBB2A	2.19e-106	-0.894252	0.018	0.03	6.65e-102	PD_vs_HC
GMPR	1.91e-14	-0.894217	0.012	0.015	5.8e-10	PD_vs_HC
IGHG4	6.97e-23	-0.889492	0.022	0.017	2.12e-18	PD_vs_HC
HIST3H2A	4.19e-85	-0.880461	0.06	0.077	1.27e-80	PD_vs_HC
FMN1	0	-0.873246	0.198	0.282	0	PD_vs_HC
MT2A	6.69e-40	-0.868892	0.337	0.357	2.03e-35	PD_vs_HC
TKTL1	0.00110962	-0.863702	0.021	0.022	1	PD_vs_HC
FLVCR2	6.01e-07	-0.854209	0.055	0.058	0.0182509	PD_vs_HC
PKP2	4.62e-28	-0.847056	0.012	0.016	1.4e-23	PD_vs_HC
MAP3K7CL	3.28e-17	-0.840334	0.083	0.091	9.97e-13	PD_vs_HC
HPGD	5.73e-240	-0.836234	0.082	0.116	1.74e-235	PD_vs_HC
BCL3	2.02e-122	-0.833586	0.08	0.104	6.14e-118	PD_vs_HC
CA2	0.00112266	-0.83351	0.016	0.017	1	PD_vs_HC
MT1E	4.83e-08	-0.82725	0.047	0.043	0.00146561	PD_vs_HC
PPP1R14A	3.01e-24	-0.823321	0.014	0.018	9.13e-20	PD_vs_HC
TLE1	5.48e-200	-0.818072	0.099	0.132	1.66e-195	PD_vs_HC
ELL2	1.39e-219	-0.817828	0.197	0.238	4.21e-215	PD_vs_HC
HIST1H3A	7.83e-13	-0.813679	0.009	0.012	2.38e-08	PD_vs_HC
AL022067.1	1.88e-56	-0.809974	0.01	0.016	5.7e-52	PD_vs_HC
ARRDC2	5.49e-204	-0.808479	0.186	0.226	1.67e-199	PD_vs_HC
MYLK	0.309039	-0.795939	0.01	0.011	1	PD_vs_HC
LINC02207	3.49e-29	-0.786502	0.008	0.012	1.06e-24	PD_vs_HC
SEMA6B	1e-35	-0.785297	0.007	0.011	3.05e-31	PD_vs_HC
FKBP5	1.52e-128	-0.785265	0.579	0.577	4.61e-124	PD_vs_HC
KLRC4	2.82e-93	-0.781439	0.061	0.079	8.57e-89	PD_vs_HC
LAIR2	2.4e-143	-0.780626	0.086	0.112	7.27e-139	PD_vs_HC
CXCR4	0	-0.778063	0.625	0.713	0	PD_vs_HC
NSUN7	2.02e-23	-0.776106	0.007	0.011	6.14e-19	PD_vs_HC
CCDC24	1.59e-45	-0.776102	0.008	0.013	4.82e-41	PD_vs_HC
AC009831.1	4.44e-13	-0.772109	0.009	0.012	1.35e-08	PD_vs_HC
LINC02446	9.44e-166	-0.771152	0.071	0.097	2.87e-161	PD_vs_HC
CEACAM4	1.81e-37	-0.769789	0.018	0.025	5.51e-33	PD_vs_HC
TOLLIP-AS1	2.99e-21	-0.764257	0.008	0.012	9.07e-17	PD_vs_HC
THRB	2.09e-35	-0.762322	0.011	0.016	6.34e-31	PD_vs_HC
AL355075.4	5.76e-06	-0.75553	0.024	0.026	0.174775	PD_vs_HC
KRT2	1.88e-22	-0.755449	0.007	0.01	5.7e-18	PD_vs_HC
GP9	5.1e-36	-0.754529	0.007	0.012	1.55e-31	PD_vs_HC
SMIM3	2.17e-21	-0.750383	0.041	0.047	6.6e-17	PD_vs_HC
SYNM	7.64e-51	-0.749979	0.01	0.016	2.32e-46	PD_vs_HC
DERL3	1.69e-28	-0.748617	0.01	0.015	5.13e-24	PD_vs_HC
CACNA1C-AS1	4.32e-17	-0.746051	0.008	0.011	1.31e-12	PD_vs_HC
IGLC3	1.9e-139	-0.744123	0.049	0.07	5.76e-135	PD_vs_HC
NOTCH4	2.64e-08	-0.742396	0.008	0.01	0.000802047	PD_vs_HC
ROBO1	1.29e-17	-0.740729	0.009	0.012	3.91e-13	PD_vs_HC
CD8B	0	-0.740058	0.133	0.193	0	PD_vs_HC
KLF10	3.81e-45	-0.736433	0.11	0.125	1.16e-40	PD_vs_HC
AC092969.1	7.08e-29	-0.734611	0.006	0.01	2.15e-24	PD_vs_HC
PRR16	1.38e-32	-0.732747	0.008	0.012	4.2e-28	PD_vs_HC
PRDM1	8.11e-186	-0.729323	0.195	0.231	2.46e-181	PD_vs_HC
ATF3	2.3e-25	-0.728689	0.083	0.093	6.99e-21	PD_vs_HC
EMD	8.94e-233	-0.721118	0.21	0.255	2.71e-228	PD_vs_HC
KLF5	1.88e-57	-0.718357	0.018	0.026	5.72e-53	PD_vs_HC
U2AF1L5	1.12e-23	-0.717567	0.008	0.012	3.4e-19	PD_vs_HC
CD8A	0	-0.717128	0.168	0.22	0	PD_vs_HC
FSD1	1.82e-22	-0.716483	0.008	0.012	5.54e-18	PD_vs_HC
BCL2A1	3.58e-11	-0.716465	0.162	0.168	1.09e-06	PD_vs_HC
MMD	7.27e-56	-0.712589	0.062	0.076	2.21e-51	PD_vs_HC
CD74	2.15e-58	-0.71088	0.654	0.672	6.53e-54	PD_vs_HC
EHD3	0.000775143	-0.708736	0.018	0.019	1	PD_vs_HC
SC5D	4.78e-145	-0.70086	0.088	0.115	1.45e-140	PD_vs_HC
MYL9	3.97e-47	-0.700584	0.009	0.014	1.21e-42	PD_vs_HC
BAG3	1.28e-35	-0.699986	0.061	0.072	3.89e-31	PD_vs_HC
AC004908.2	6.71e-25	-0.697942	0.007	0.011	2.04e-20	PD_vs_HC
ASPH	1.99e-05	-0.697111	0.156	0.147	0.604205	PD_vs_HC
MT1X	1.62e-08	-0.69571	0.177	0.184	0.000493128	PD_vs_HC
HYPK	1.84e-41	-0.694956	0.025	0.033	5.58e-37	PD_vs_HC
TSPYL2	2.74e-234	-0.69404	0.184	0.229	8.33e-230	PD_vs_HC
TCAF2	2.29e-52	-0.692408	0.031	0.041	6.95e-48	PD_vs_HC
SDR39U1	3.37e-191	-0.690679	0.102	0.136	1.02e-186	PD_vs_HC
CAVIN2	3.18e-216	-0.688382	0.014	0.03	9.65e-212	PD_vs_HC
KLF9	0	-0.686651	0.216	0.274	0	PD_vs_HC
DNAJA4	2.71e-22	-0.682915	0.031	0.037	8.23e-18	PD_vs_HC
AC243829.2	3.89e-36	-0.681988	0.111	0.123	1.18e-31	PD_vs_HC
SKIL	5.36e-265	-0.679226	0.232	0.282	1.63e-260	PD_vs_HC
NR4A2	6.87e-59	-0.677559	0.412	0.427	2.09e-54	PD_vs_HC
ROBO3	5.49e-43	-0.676591	0.01	0.016	1.67e-38	PD_vs_HC
ZFP36L2	0	-0.674918	0.829	0.857	0	PD_vs_HC
DXO	8.31e-57	-0.673662	0.039	0.051	2.52e-52	PD_vs_HC
MTFP1	4.76e-118	-0.673657	0.112	0.138	1.45e-113	PD_vs_HC
ARL4D	6.88e-08	-0.667366	0.019	0.022	0.00208787	PD_vs_HC
MEST	9.73e-18	-0.665353	0.011	0.015	2.95e-13	PD_vs_HC
IL1RAP	0.0030291	-0.663322	0.139	0.133	1	PD_vs_HC
MAFB	1.59e-19	-0.662213	0.089	0.097	4.83e-15	PD_vs_HC
MAP3K8	2.87e-217	-0.662125	0.26	0.303	8.71e-213	PD_vs_HC
DPH1	2.42e-85	-0.661937	0.047	0.063	7.34e-81	PD_vs_HC
SLC10A3	1.01e-30	-0.658372	0.059	0.069	3.08e-26	PD_vs_HC
GRINA	3.99e-58	-0.655869	0.127	0.145	1.21e-53	PD_vs_HC
INSIG1	6.37e-109	-0.651991	0.155	0.184	1.93e-104	PD_vs_HC
CLEC11A	3.04e-50	-0.6499	0.031	0.041	9.24e-46	PD_vs_HC
TRGV3	3.36e-07	-0.648064	0.009	0.011	0.0102071	PD_vs_HC
DHRS4	1.1e-70	-0.647994	0.062	0.078	3.34e-66	PD_vs_HC
ZNF296	1.94e-16	-0.64681	0.029	0.034	5.88e-12	PD_vs_HC
FTH1	0	-0.644062	0.891	0.908	0	PD_vs_HC
MZB1	6.33e-14	-0.643434	0.023	0.027	1.92e-09	PD_vs_HC
MPP1	0.496918	-0.642153	0.074	0.074	1	PD_vs_HC
CPT1B	6.43e-52	-0.638874	0.016	0.024	1.95e-47	PD_vs_HC
HSP90AA1	8.24e-26	-0.635014	0.806	0.808	2.5e-21	PD_vs_HC
MYB	1.79e-23	-0.634275	0.019	0.024	5.44e-19	PD_vs_HC
NAB2	4.72e-16	-0.632963	0.018	0.022	1.43e-11	PD_vs_HC
GPR55	1.49e-08	-0.63247	0.01	0.012	0.00045339	PD_vs_HC
SDK1	3.77e-15	-0.63044	0.019	0.023	1.15e-10	PD_vs_HC
LINC00957	6.76e-21	-0.629531	0.016	0.02	2.05e-16	PD_vs_HC
JDP2	0.00310095	-0.628766	0.081	0.082	1	PD_vs_HC
CMPK2	1.33e-56	-0.627942	0.028	0.038	4.05e-52	PD_vs_HC
IRF7	1.91e-76	-0.627589	0.128	0.15	5.79e-72	PD_vs_HC
IFI6	2e-116	-0.62721	0.199	0.228	6.07e-112	PD_vs_HC
RBFOX3	3.99e-18	-0.627095	0.009	0.012	1.21e-13	PD_vs_HC
ENC1	4e-17	-0.624652	0.055	0.061	1.21e-12	PD_vs_HC
CRYBG1	1.44e-37	-0.624547	0.458	0.456	4.36e-33	PD_vs_HC
HSPE1	1.18e-27	-0.624017	0.43	0.437	3.6e-23	PD_vs_HC
CD300C	1.72e-24	-0.62389	0.017	0.022	5.22e-20	PD_vs_HC
FCGR1B	1.78e-07	-0.620551	0.014	0.016	0.00540579	PD_vs_HC
TSC22D3	0	-0.619733	0.797	0.844	0	PD_vs_HC
EEF2	0	-0.617155	0.764	0.784	0	PD_vs_HC
ARID5A	3.63e-243	-0.616333	0.201	0.248	1.1e-238	PD_vs_HC
PHACTR1	1.98e-41	-0.612101	0.085	0.098	6e-37	PD_vs_HC
RABGGTB	3.08e-138	-0.610399	0.145	0.176	9.35e-134	PD_vs_HC
PPT2	2.34e-09	-0.609272	0.012	0.014	7.1e-05	PD_vs_HC
NKRF	1.4e-30	-0.606954	0.057	0.067	4.24e-26	PD_vs_HC
ZNF683	1.38e-38	-0.603268	0.04	0.05	4.18e-34	PD_vs_HC
UPP1	3.65e-163	-0.602479	0.261	0.299	1.11e-158	PD_vs_HC
IER2	2.13e-16	-0.602447	0.573	0.573	6.47e-12	PD_vs_HC
U2AF1	1.16e-83	-0.602187	0.099	0.12	3.54e-79	PD_vs_HC
PHLDA1	1.82e-07	-0.60193	0.029	0.032	0.00553182	PD_vs_HC
HLA-DOA	4.64e-46	-0.601705	0.027	0.036	1.41e-41	PD_vs_HC
AC107223.1	3.54e-77	-0.598765	0.028	0.039	1.07e-72	PD_vs_HC
BHLHE40	1.14e-42	-0.597615	0.196	0.214	3.45e-38	PD_vs_HC
ZFAND2A	1.08e-76	-0.597417	0.121	0.143	3.27e-72	PD_vs_HC
AL359513.1	3.82e-15	-0.596964	0.013	0.016	1.16e-10	PD_vs_HC
MARCKSL1	9.43e-133	-0.594841	0.174	0.207	2.86e-128	PD_vs_HC
BTG1	0	-0.594502	0.906	0.919	0	PD_vs_HC
HMGB3	1.42e-16	-0.593289	0.009	0.012	4.3e-12	PD_vs_HC
LCNL1	5.38e-21	-0.592515	0.009	0.013	1.63e-16	PD_vs_HC
SLC17A9	2.28e-16	-0.591235	0.01	0.013	6.92e-12	PD_vs_HC
HGD	0.234901	-0.591166	0.01	0.01	1	PD_vs_HC
AC023157.3	1.13e-13	-0.588545	0.03	0.034	3.43e-09	PD_vs_HC
SLC19A2	9.85e-63	-0.587979	0.035	0.047	2.99e-58	PD_vs_HC
ICAM1	9.41e-17	-0.587705	0.079	0.087	2.86e-12	PD_vs_HC
CDK5R1	5.98e-27	-0.586394	0.016	0.021	1.81e-22	PD_vs_HC
PCBP2	3.25e-263	-0.585408	0.699	0.724	9.88e-259	PD_vs_HC
SLC11A1	2.9e-15	-0.585316	0.15	0.139	8.82e-11	PD_vs_HC
JMJD6	2.49e-61	-0.584201	0.139	0.159	7.57e-57	PD_vs_HC
PRR7	4.45e-31	-0.581946	0.072	0.082	1.35e-26	PD_vs_HC
SH3BGRL2	2.71e-21	-0.581243	0.009	0.013	8.24e-17	PD_vs_HC
PROK2	1.88e-38	-0.581083	0.041	0.051	5.72e-34	PD_vs_HC
AQP9	2.43e-06	-0.580908	0.055	0.058	0.0737126	PD_vs_HC
ADGRG3	2.64e-17	-0.579609	0.012	0.015	8.01e-13	PD_vs_HC
SERPINF1	1.42e-17	-0.578494	0.012	0.016	4.32e-13	PD_vs_HC
LAPTM5	0	-0.577009	0.702	0.743	0	PD_vs_HC
SCML1	1.01e-137	-0.576452	0.102	0.13	3.06e-133	PD_vs_HC
RASA4	6.56e-60	-0.576295	0.05	0.063	1.99e-55	PD_vs_HC
FN3K	0.213708	-0.575868	0.01	0.011	1	PD_vs_HC
CLU	7.22e-18	-0.574761	0.021	0.026	2.19e-13	PD_vs_HC
PIM3	3.74e-53	-0.574214	0.164	0.182	1.13e-48	PD_vs_HC
COL9A2	6.36e-20	-0.574073	0.011	0.015	1.93e-15	PD_vs_HC
AC108134.2	1.67e-05	-0.571867	0.012	0.013	0.506192	PD_vs_HC
PHGDH	2.21e-33	-0.570366	0.012	0.017	6.7e-29	PD_vs_HC
AC010883.3	4.72e-24	-0.570348	0.022	0.028	1.43e-19	PD_vs_HC
PDCD4-AS1	2.03e-31	-0.569418	0.039	0.048	6.17e-27	PD_vs_HC
CACHD1	3.5e-50	-0.569213	0.02	0.028	1.06e-45	PD_vs_HC
ASH1L-AS1	4.4e-15	-0.568615	0.024	0.028	1.34e-10	PD_vs_HC
ID3	0.8217	-0.565558	0.061	0.061	1	PD_vs_HC
CYB5D1	0.0283282	-0.564491	0.012	0.013	1	PD_vs_HC
HIST1H2AG	0.000513564	-0.564162	0.024	0.022	1	PD_vs_HC
APBB3	6.21e-14	-0.56343	0.02	0.024	1.89e-09	PD_vs_HC
KRT73-AS1	4.33e-49	-0.56319	0.023	0.032	1.32e-44	PD_vs_HC
SOCS3	2.18e-160	-0.561719	0.156	0.191	6.63e-156	PD_vs_HC
CHMP1B	3.4e-13	-0.561403	0.247	0.254	1.03e-08	PD_vs_HC
BCAT1	2.83e-19	-0.560742	0.026	0.032	8.6e-15	PD_vs_HC
SPRY1	2.32e-28	-0.560344	0.019	0.025	7.05e-24	PD_vs_HC
RAMAC	1.3e-35	-0.558906	0.059	0.07	3.96e-31	PD_vs_HC
LGALS2	9.16e-09	-0.557641	0.078	0.083	0.000278005	PD_vs_HC
SLC25A37	7.57e-05	-0.557206	0.188	0.19	1	PD_vs_HC
AC018754.1	3.68e-12	-0.556997	0.012	0.015	1.12e-07	PD_vs_HC
CDK16	5.27e-38	-0.556765	0.058	0.069	1.6e-33	PD_vs_HC
CCDC86	1.43e-14	-0.555003	0.018	0.022	4.35e-10	PD_vs_HC
GATD3A	6.52e-14	-0.55289	0.011	0.014	1.98e-09	PD_vs_HC
GLUL	6.21e-19	-0.552243	0.173	0.183	1.89e-14	PD_vs_HC
TXNIP	2.28e-105	-0.551439	0.906	0.911	6.93e-101	PD_vs_HC
PIK3IP1	0	-0.550679	0.427	0.491	0	PD_vs_HC
STARD5	3.36e-09	-0.549581	0.01	0.012	0.00010197	PD_vs_HC
ETS2	2.12e-05	-0.54916	0.109	0.112	0.643049	PD_vs_HC
AC092803.1	9.02e-06	-0.548042	0.011	0.013	0.273879	PD_vs_HC
LINC01644	2.8e-21	-0.547705	0.014	0.019	8.52e-17	PD_vs_HC
CD55	0	-0.547341	0.564	0.629	0	PD_vs_HC
BTG2	3.27e-73	-0.546161	0.486	0.507	9.94e-69	PD_vs_HC
IL1RN	3.14e-07	-0.544848	0.028	0.025	0.00954528	PD_vs_HC
AL391069.2	2.35e-08	-0.544809	0.008	0.01	0.000712909	PD_vs_HC
RHBDD2	7.79e-76	-0.544202	0.127	0.149	2.36e-71	PD_vs_HC
CR381653.1	1.77e-08	-0.543964	0.008	0.01	0.000537901	PD_vs_HC
GSTM3	2.27e-22	-0.543569	0.025	0.03	6.89e-18	PD_vs_HC
CLEC4E	0.060467	-0.54341	0.071	0.072	1	PD_vs_HC
MLST8	3.63e-33	-0.541317	0.055	0.065	1.1e-28	PD_vs_HC
BX284668.6	2.97e-10	-0.54089	0.022	0.025	9.01e-06	PD_vs_HC
RBM34	4.88e-42	-0.539953	0.046	0.057	1.48e-37	PD_vs_HC
MX1	8.59e-128	-0.539821	0.148	0.178	2.61e-123	PD_vs_HC
OXA1L	5.27e-106	-0.537776	0.223	0.254	1.6e-101	PD_vs_HC
JCHAIN	2.89e-21	-0.537074	0.058	0.066	8.77e-17	PD_vs_HC
PCIF1	9.19e-77	-0.536417	0.14	0.163	2.79e-72	PD_vs_HC
RNF144B	2.82e-13	-0.535699	0.127	0.117	8.57e-09	PD_vs_HC
IGFBP4	6.92e-12	-0.535363	0.013	0.016	2.1e-07	PD_vs_HC
TNFRSF10C	3.52e-10	-0.535101	0.01	0.012	1.07e-05	PD_vs_HC
INO80E	1.58e-57	-0.534624	0.114	0.132	4.79e-53	PD_vs_HC
ERMN	1.2e-31	-0.533126	0.02	0.026	3.65e-27	PD_vs_HC
GNG11	4.49e-116	-0.531901	0.014	0.025	1.36e-111	PD_vs_HC
SOX4	0.514819	-0.530548	0.056	0.055	1	PD_vs_HC
ZYX	8.93e-11	-0.530485	0.269	0.277	2.71e-06	PD_vs_HC
FOSL2	1e-54	-0.529417	0.187	0.208	3.04e-50	PD_vs_HC
MATN1-AS1	7.33e-20	-0.529151	0.019	0.023	2.23e-15	PD_vs_HC
NFKBIE	1.76e-06	-0.528262	0.043	0.046	0.0534894	PD_vs_HC
AC005332.1	1.89e-05	-0.527055	0.01	0.012	0.572419	PD_vs_HC
KIR3DL1	0.0285185	-0.526714	0.03	0.028	1	PD_vs_HC
TAF4B	4.94e-111	-0.525597	0.141	0.168	1.5e-106	PD_vs_HC
CREM	2.44e-103	-0.52493	0.332	0.359	7.41e-99	PD_vs_HC
FSBP	9.94e-08	-0.524915	0.01	0.012	0.00301864	PD_vs_HC
LTK	9.44e-13	-0.523231	0.014	0.017	2.87e-08	PD_vs_HC
PPDPF	6.45e-224	-0.522493	0.58	0.63	1.96e-219	PD_vs_HC
MGAM	4.38e-12	-0.521865	0.011	0.014	1.33e-07	PD_vs_HC
DUSP5	3.88e-19	-0.52004	0.064	0.072	1.18e-14	PD_vs_HC
TBXA2R	4.49e-13	-0.520035	0.012	0.015	1.36e-08	PD_vs_HC
FCRLA	6.74e-33	-0.519795	0.033	0.041	2.05e-28	PD_vs_HC
AP000692.2	4.86e-07	-0.516787	0.008	0.01	0.0147608	PD_vs_HC
HIST1H2BC	0.00330928	-0.516403	0.028	0.027	1	PD_vs_HC
KDM6B	1.17e-25	-0.515713	0.177	0.19	3.56e-21	PD_vs_HC
FOSL1	4.64e-20	-0.512206	0.025	0.031	1.41e-15	PD_vs_HC
GPR35	1.79e-12	-0.511973	0.018	0.021	5.44e-08	PD_vs_HC
HERPUD1	3.4e-93	-0.511931	0.332	0.36	1.03e-88	PD_vs_HC
ALKBH6	1.88e-25	-0.510288	0.042	0.05	5.7e-21	PD_vs_HC
AP002518.2	6.47e-47	-0.509068	0.008	0.013	1.96e-42	PD_vs_HC
SNHG3	5.76e-155	-0.508955	0.204	0.241	1.75e-150	PD_vs_HC
DUSP1	2.21e-115	-0.508574	0.715	0.738	6.71e-111	PD_vs_HC
SLA2	1.04e-25	-0.508374	0.171	0.182	3.16e-21	PD_vs_HC
HSPA8	8.38e-21	-0.507396	0.688	0.689	2.54e-16	PD_vs_HC
TAGLN2	5.3e-28	-0.50705	0.605	0.615	1.61e-23	PD_vs_HC
BRD2	2.12e-39	-0.505566	0.374	0.39	6.45e-35	PD_vs_HC
HLA-DRB1	1.04e-08	-0.503588	0.397	0.399	0.000315873	PD_vs_HC
DTX3	3.68e-21	-0.500546	0.031	0.037	1.12e-16	PD_vs_HC
NR4A3	2.94e-41	-0.499881	0.06	0.072	8.93e-37	PD_vs_HC
HIST1H2AK	0.0255873	-0.499819	0.017	0.018	1	PD_vs_HC
RASL11A	0.00760538	-0.499334	0.009	0.01	1	PD_vs_HC
AC132872.1	5.07e-11	-0.49779	0.011	0.014	1.54e-06	PD_vs_HC
AC020659.1	3.83e-26	-0.497352	0.032	0.039	1.16e-21	PD_vs_HC
AC087239.1	7.86e-24	-0.497293	0.047	0.055	2.39e-19	PD_vs_HC
HLA-DQA1	3.74e-13	-0.494108	0.209	0.215	1.14e-08	PD_vs_HC
SNRK-AS1	6.43e-15	-0.493413	0.007	0.01	1.95e-10	PD_vs_HC
IRF2BPL	2.69e-28	-0.492559	0.088	0.099	8.18e-24	PD_vs_HC
HLA-DQB1	3.01e-18	-0.491824	0.242	0.25	9.13e-14	PD_vs_HC
DDX11	1.36e-13	-0.490865	0.018	0.022	4.12e-09	PD_vs_HC
CACYBP	1.47e-23	-0.490168	0.293	0.305	4.47e-19	PD_vs_HC
BIN1	7.16e-215	-0.490051	0.285	0.334	2.17e-210	PD_vs_HC
SLC22A17	3.37e-05	-0.489161	0.008	0.01	1	PD_vs_HC
SNHG17	7.67e-53	-0.487444	0.09	0.106	2.33e-48	PD_vs_HC
B3GNT5	1.46e-13	-0.48683	0.04	0.045	4.43e-09	PD_vs_HC
GPR137C	1.12e-12	-0.485952	0.011	0.013	3.4e-08	PD_vs_HC
AC007032.1	0.000765966	-0.485345	0.018	0.02	1	PD_vs_HC
LOXHD1	4.25e-11	-0.484405	0.008	0.011	1.29e-06	PD_vs_HC
INAFM1	2.01e-26	-0.484035	0.03	0.037	6.1e-22	PD_vs_HC
AC017104.1	0.192041	-0.483299	0.022	0.023	1	PD_vs_HC
AC136475.1	2.45e-43	-0.4826	0.043	0.053	7.44e-39	PD_vs_HC
SNHG11	1.57e-18	-0.481478	0.023	0.027	4.76e-14	PD_vs_HC
TNK1	2.63e-13	-0.481049	0.011	0.014	8e-09	PD_vs_HC
WAKMAR2	1.32e-131	-0.480879	0.165	0.197	3.99e-127	PD_vs_HC
AL096794.1	3.65e-16	-0.480625	0.016	0.02	1.11e-11	PD_vs_HC
LINC01136	0.00438351	-0.4803	0.011	0.012	1	PD_vs_HC
SERPINE2	0.00166919	-0.479398	0.013	0.014	1	PD_vs_HC
SPINK2	3.06e-22	-0.478929	0.016	0.02	9.28e-18	PD_vs_HC
AC037198.1	1.8e-13	-0.478024	0.007	0.01	5.47e-09	PD_vs_HC
AC007448.4	0.000103125	-0.47728	0.01	0.012	1	PD_vs_HC
PNPLA2	2.7e-73	-0.476993	0.206	0.232	8.2e-69	PD_vs_HC
HNRNPA1	7.03e-123	-0.476787	0.766	0.777	2.14e-118	PD_vs_HC
OSER1	1.04e-69	-0.476463	0.229	0.254	3.14e-65	PD_vs_HC
H1F0	0.828255	-0.475627	0.018	0.018	1	PD_vs_HC
GDI1	2.57e-19	-0.475433	0.116	0.126	7.8e-15	PD_vs_HC
RPLP0	4.91e-165	-0.47454	0.863	0.873	1.49e-160	PD_vs_HC
NAP1L5	2.58e-09	-0.474425	0.024	0.027	7.85e-05	PD_vs_HC
SAT1	3.72e-17	-0.474094	0.545	0.558	1.13e-12	PD_vs_HC
AC116407.2	1.99e-18	-0.473988	0.02	0.025	6.03e-14	PD_vs_HC
NOTCH2NLA	0.726729	-0.473971	0.039	0.039	1	PD_vs_HC
AP002387.2	4.63e-49	-0.471561	0.086	0.101	1.41e-44	PD_vs_HC
DMTN	4.36e-42	-0.471496	0.037	0.029	1.32e-37	PD_vs_HC
AL109955.1	1.51e-18	-0.470786	0.023	0.028	4.6e-14	PD_vs_HC
TSPAN13	2.54e-34	-0.470726	0.031	0.039	7.7e-30	PD_vs_HC
ZNF460	6.93e-28	-0.470412	0.05	0.059	2.1e-23	PD_vs_HC
CDKN2AIP	5.33e-32	-0.470113	0.127	0.141	1.62e-27	PD_vs_HC
DAZAP2	1.58e-225	-0.469201	0.627	0.666	4.79e-221	PD_vs_HC
HLA-DPA1	0.00194835	-0.468673	0.43	0.427	1	PD_vs_HC
EFNB1	0.963959	-0.466824	0.013	0.013	1	PD_vs_HC
IFI30	3.74e-20	-0.465043	0.197	0.184	1.14e-15	PD_vs_HC
LINC00863	9.82e-07	-0.464176	0.034	0.037	0.0298213	PD_vs_HC
FXYD7	8.22e-47	-0.464085	0.06	0.073	2.5e-42	PD_vs_HC
PIM2	7.12e-101	-0.463893	0.223	0.253	2.16e-96	PD_vs_HC
GABARAPL1	1.69e-56	-0.462822	0.19	0.211	5.14e-52	PD_vs_HC
SQSTM1	0.0108908	-0.46264	0.521	0.521	1	PD_vs_HC
STOX1	0.00744451	-0.462634	0.009	0.01	1	PD_vs_HC
LY6E	2.12e-145	-0.461776	0.46	0.501	6.42e-141	PD_vs_HC
FAM20A	7.55e-14	-0.461767	0.012	0.016	2.29e-09	PD_vs_HC
PRMT9	3.18e-56	-0.460401	0.141	0.16	9.67e-52	PD_vs_HC
CD19	9.56e-21	-0.45934	0.026	0.032	2.9e-16	PD_vs_HC
TNFSF8	3.07e-70	-0.45922	0.281	0.302	9.31e-66	PD_vs_HC
RPL22L1	1.14e-156	-0.459161	0.343	0.384	3.45e-152	PD_vs_HC
IFI44	9.95e-48	-0.456999	0.111	0.127	3.02e-43	PD_vs_HC
CNN2	1.91e-69	-0.456518	0.428	0.452	5.81e-65	PD_vs_HC
PDCD1	2.68e-11	-0.456097	0.014	0.017	8.14e-07	PD_vs_HC
FCGR1A	2.02e-06	-0.455852	0.024	0.026	0.0613412	PD_vs_HC
DACT1	1.1e-08	-0.454477	0.008	0.01	0.000333647	PD_vs_HC
RAB20	6.29e-18	-0.452818	0.05	0.057	1.91e-13	PD_vs_HC
HIST1H2BF	9.91e-08	-0.452555	0.012	0.01	0.00301013	PD_vs_HC
AL162377.1	2.74e-13	-0.452398	0.026	0.03	8.3e-09	PD_vs_HC
RBM3	8.32e-181	-0.45126	0.585	0.62	2.52e-176	PD_vs_HC
AC005944.1	9.97e-11	-0.450145	0.012	0.015	3.03e-06	PD_vs_HC
SH3TC1	3.79e-20	-0.449074	0.082	0.09	1.15e-15	PD_vs_HC
TP53INP2	1.74e-08	-0.448913	0.029	0.032	0.000527224	PD_vs_HC
AC117383.1	5.63e-16	-0.447726	0.009	0.012	1.71e-11	PD_vs_HC
TMEM191C	6.08e-06	-0.446871	0.025	0.028	0.18445	PD_vs_HC
PLSCR3	9.78e-30	-0.446855	0.148	0.162	2.97e-25	PD_vs_HC
LDHA	2.31e-70	-0.446696	0.455	0.478	7.01e-66	PD_vs_HC
PLXNA4	3.03e-33	-0.445412	0.024	0.031	9.19e-29	PD_vs_HC
NLRP3	0.557431	-0.445375	0.096	0.096	1	PD_vs_HC
FPR1	0.0517951	-0.445298	0.103	0.099	1	PD_vs_HC
ANAPC2	6.97e-07	-0.444626	0.037	0.04	0.0211775	PD_vs_HC
AHCY	1.47e-24	-0.444554	0.06	0.069	4.45e-20	PD_vs_HC
FXYD5	3.78e-131	-0.444554	0.706	0.732	1.15e-126	PD_vs_HC
SREBF2-AS1	5.43e-14	-0.444119	0.059	0.066	1.65e-09	PD_vs_HC
TRAF4	5.26e-08	-0.443516	0.029	0.032	0.00159764	PD_vs_HC
MMP28	2.78e-29	-0.44349	0.028	0.035	8.43e-25	PD_vs_HC
H2AFJ	2.62e-14	-0.442847	0.179	0.189	7.95e-10	PD_vs_HC
ECHDC3	5.09e-16	-0.442843	0.014	0.018	1.55e-11	PD_vs_HC
AUP1	6.61e-51	-0.441602	0.221	0.243	2.01e-46	PD_vs_HC
AL022328.4	2.25e-10	-0.441113	0.013	0.015	6.84e-06	PD_vs_HC
NINJ1	0.530434	-0.440051	0.146	0.146	1	PD_vs_HC
RPL8	1.03e-307	-0.438621	0.894	0.908	3.14e-303	PD_vs_HC
GZF1	3.11e-11	-0.433917	0.036	0.041	9.45e-07	PD_vs_HC
AL591368.1	5.44e-11	-0.433821	0.013	0.016	1.65e-06	PD_vs_HC
LINC01089	6.37e-63	-0.432818	0.105	0.123	1.93e-58	PD_vs_HC
C2orf88	0.00248359	-0.432729	0.044	0.041	1	PD_vs_HC
HSPA5	1.38e-29	-0.432547	0.413	0.428	4.2e-25	PD_vs_HC
PARP3	3.91e-05	-0.431518	0.015	0.017	1	PD_vs_HC
SGK1	4.95e-66	-0.431322	0.12	0.141	1.5e-61	PD_vs_HC
SNHG21	2.08e-27	-0.431279	0.03	0.037	6.31e-23	PD_vs_HC
SERPINH1	0.38553	-0.430302	0.012	0.013	1	PD_vs_HC
MRPL53	0.00036634	-0.430252	0.019	0.021	1	PD_vs_HC
RAB3A	0.0584741	-0.429876	0.012	0.013	1	PD_vs_HC
RABGGTA	1.85e-11	-0.429174	0.052	0.057	5.61e-07	PD_vs_HC
RAB13	0.465737	-0.427002	0.014	0.014	1	PD_vs_HC
GLIDR	1.61e-06	-0.426653	0.012	0.014	0.0490021	PD_vs_HC
AC004854.2	0.0364227	-0.426428	0.01	0.011	1	PD_vs_HC
R3HDM4	1.21e-25	-0.425639	0.227	0.241	3.67e-21	PD_vs_HC
PLAAT2	1.4e-62	-0.4256	0.026	0.036	4.26e-58	PD_vs_HC
TCL1A	4.74e-44	-0.424747	0.042	0.053	1.44e-39	PD_vs_HC
PDE4B	1.76e-211	-0.424533	0.339	0.387	5.34e-207	PD_vs_HC
ERRFI1	3.87e-09	-0.423801	0.011	0.013	0.000117446	PD_vs_HC
SHMT2	1.64e-24	-0.423073	0.085	0.095	4.99e-20	PD_vs_HC
TUBA4A	4.65e-20	-0.422243	0.329	0.341	1.41e-15	PD_vs_HC
TRAV17	0.106583	-0.421888	0.01	0.009	1	PD_vs_HC
RPS26	0	-0.421814	0.754	0.799	0	PD_vs_HC
CD79A	4.44e-88	-0.421274	0.096	0.117	1.35e-83	PD_vs_HC
SF3A2	5.78e-53	-0.421264	0.221	0.243	1.76e-48	PD_vs_HC
SYTL3	6.56e-05	-0.420285	0.568	0.548	1	PD_vs_HC
KRT18	0.0144716	-0.419711	0.013	0.014	1	PD_vs_HC
FHL1	0.465591	-0.419506	0.048	0.048	1	PD_vs_HC
H3F3B	1.28e-246	-0.419319	0.892	0.912	3.9e-242	PD_vs_HC
ERGIC3	8.72e-56	-0.418639	0.228	0.251	2.65e-51	PD_vs_HC
AEBP1	8.94e-09	-0.417446	0.012	0.014	0.00027151	PD_vs_HC
ADARB2	1.16e-05	-0.417137	0.013	0.015	0.351917	PD_vs_HC
ZNF256	1.23e-07	-0.416977	0.015	0.017	0.00374601	PD_vs_HC
AL627309.5	0.0407949	-0.416884	0.009	0.01	1	PD_vs_HC
AC100810.1	1.16e-41	-0.416583	0.098	0.112	3.53e-37	PD_vs_HC
CD37	4.04e-71	-0.416505	0.736	0.753	1.23e-66	PD_vs_HC
ZXDA	8.91e-05	-0.41645	0.013	0.014	1	PD_vs_HC
ADIPOR1	3.35e-07	-0.416423	0.191	0.198	0.0101691	PD_vs_HC
P2RX5	3.96e-36	-0.415886	0.063	0.074	1.2e-31	PD_vs_HC
NFKBIZ	7.56e-148	-0.415585	0.364	0.407	2.3e-143	PD_vs_HC
WDR74	2.42e-41	-0.414458	0.215	0.235	7.36e-37	PD_vs_HC
LINC00528	2.08e-05	-0.414448	0.03	0.032	0.631822	PD_vs_HC
IER5	1.94e-13	-0.414234	0.236	0.223	5.9e-09	PD_vs_HC
DAB2	0.000826633	-0.414209	0.037	0.035	1	PD_vs_HC
AP005482.1	4.21e-09	-0.413937	0.028	0.032	0.000127791	PD_vs_HC
HNRNPDL	3.78e-195	-0.413929	0.702	0.73	1.15e-190	PD_vs_HC
DCLRE1B	0.331372	-0.41389	0.015	0.015	1	PD_vs_HC
ARHGAP8	2.94e-22	-0.413266	0.027	0.032	8.93e-18	PD_vs_HC
TWISTNB	2.63e-13	-0.412783	0.128	0.136	7.99e-09	PD_vs_HC
JADE3	3.89e-07	-0.412456	0.022	0.025	0.0118245	PD_vs_HC
UBC	4.4e-64	-0.411673	0.849	0.862	1.34e-59	PD_vs_HC
SLC25A5	2.13e-41	-0.411445	0.463	0.481	6.48e-37	PD_vs_HC
EEF1A1	1.42e-115	-0.410649	0.965	0.967	4.32e-111	PD_vs_HC
ACOT2	1.84e-17	-0.409692	0.036	0.042	5.58e-13	PD_vs_HC
PLSCR1	5.05e-11	-0.409051	0.166	0.173	1.53e-06	PD_vs_HC
TUBB4B	0.266009	-0.408866	0.259	0.258	1	PD_vs_HC
PNRC1	4.36e-51	-0.408819	0.79	0.802	1.32e-46	PD_vs_HC
AC135457.1	1.54e-07	-0.407811	0.011	0.013	0.00466697	PD_vs_HC
HSP90AB1	9.79e-76	-0.407593	0.708	0.726	2.97e-71	PD_vs_HC
PER1	4.92e-87	-0.407477	0.34	0.369	1.49e-82	PD_vs_HC
TRIM52-AS1	9.62e-34	-0.407385	0.09	0.103	2.92e-29	PD_vs_HC
JAG1	0.000349181	-0.407332	0.009	0.01	1	PD_vs_HC
CYB561D2.1	1.86e-13	-0.40725	0.04	0.045	5.64e-09	PD_vs_HC
HMOX1	3.02e-05	-0.406858	0.07	0.066	0.917314	PD_vs_HC
DNAJC4	3.77e-31	-0.406536	0.153	0.168	1.14e-26	PD_vs_HC
FABP5	2.52e-23	-0.406438	0.063	0.072	7.66e-19	PD_vs_HC
CITED2	7.95e-10	-0.406399	0.275	0.283	2.41e-05	PD_vs_HC
ATP6V0C	4.52e-20	-0.405727	0.505	0.519	1.37e-15	PD_vs_HC
SARAF	5.31e-301	-0.405655	0.857	0.878	1.61e-296	PD_vs_HC
ABHD14B	2.91e-45	-0.405652	0.222	0.243	8.83e-41	PD_vs_HC
KLRC2	1.13e-12	-0.404254	0.076	0.083	3.43e-08	PD_vs_HC
SCRN2	1.06e-28	-0.403632	0.074	0.084	3.22e-24	PD_vs_HC
FCER2	2.39e-18	-0.403611	0.047	0.054	7.26e-14	PD_vs_HC
LINC00494	6.63e-10	-0.403521	0.008	0.01	2.01e-05	PD_vs_HC
NCR3LG1	0.00040245	-0.403095	0.012	0.014	1	PD_vs_HC
AP005019.1	0.752864	-0.402153	0.012	0.012	1	PD_vs_HC
CENPT	2.7e-06	-0.402115	0.077	0.081	0.0820037	PD_vs_HC
SYNGR2	1.23e-14	-0.402071	0.201	0.211	3.74e-10	PD_vs_HC
AL139246.5	2.34e-13	-0.401727	0.088	0.096	7.11e-09	PD_vs_HC
ARIH2OS	1.77e-06	-0.401411	0.034	0.038	0.0537362	PD_vs_HC
TMPO-AS1	0.00231745	-0.400916	0.013	0.014	1	PD_vs_HC
JUNB	5.73e-33	-0.39879	0.792	0.798	1.74e-28	PD_vs_HC
TMEM163	8.71e-19	-0.397802	0.018	0.022	2.64e-14	PD_vs_HC
IL1R1	3.83e-08	-0.397713	0.01	0.012	0.00116431	PD_vs_HC
ENKUR	5.37e-05	-0.396603	0.014	0.012	1	PD_vs_HC
CALHM6	3.83e-19	-0.396533	0.13	0.14	1.16e-14	PD_vs_HC
AL353708.3	0.000204757	-0.396423	0.01	0.011	1	PD_vs_HC
AMN	3.05e-06	-0.396273	0.009	0.011	0.0926304	PD_vs_HC
LINC01002	0.000341518	-0.394326	0.01	0.011	1	PD_vs_HC
LINC00334	7.27e-07	-0.394149	0.011	0.013	0.0220732	PD_vs_HC
IGHG2	7.33e-07	-0.393917	0.021	0.019	0.0222417	PD_vs_HC
LINC01857	4.7e-07	-0.393857	0.016	0.019	0.0142835	PD_vs_HC
APH1A	2.69e-25	-0.393587	0.227	0.242	8.18e-21	PD_vs_HC
EMP1	1.4e-14	-0.393082	0.021	0.025	4.24e-10	PD_vs_HC
RPL29	4.47e-256	-0.391904	0.904	0.917	1.36e-251	PD_vs_HC
IGHG3	0.823851	-0.391847	0.027	0.026	1	PD_vs_HC
LGALS9B	2.86e-06	-0.391434	0.01	0.012	0.086769	PD_vs_HC
VAT1	0.000285648	-0.391046	0.04	0.043	1	PD_vs_HC
YTHDF3-AS1	0.00120209	-0.390996	0.012	0.013	1	PD_vs_HC
RAB11B	1.67e-16	-0.39033	0.204	0.216	5.07e-12	PD_vs_HC
GK	0.155215	-0.389742	0.101	0.102	1	PD_vs_HC
CXorf40A	0.000283727	-0.389484	0.026	0.028	1	PD_vs_HC
PLD4	1.12e-05	-0.389393	0.029	0.031	0.341364	PD_vs_HC
REC8	4.93e-20	-0.389246	0.042	0.049	1.5e-15	PD_vs_HC
MT-ND6	3.85e-40	-0.388905	0.284	0.303	1.17e-35	PD_vs_HC
GAPDH	2.09e-06	-0.388567	0.766	0.781	0.0635508	PD_vs_HC
PLK3	5.08e-36	-0.387747	0.127	0.142	1.54e-31	PD_vs_HC
AL034397.2	5.21e-08	-0.38747	0.008	0.01	0.0015817	PD_vs_HC
BTBD19	9.05e-09	-0.387468	0.029	0.033	0.000274625	PD_vs_HC
SH2B2	8.4e-12	-0.386715	0.043	0.048	2.55e-07	PD_vs_HC
AL035634.1	7.06e-33	-0.386651	0.026	0.034	2.14e-28	PD_vs_HC
SUV39H1	0.00438725	-0.386503	0.016	0.017	1	PD_vs_HC
MCEMP1	0.719864	-0.386307	0.025	0.025	1	PD_vs_HC
SRSF2	3.97e-60	-0.385946	0.472	0.493	1.2e-55	PD_vs_HC
GABPB1-IT1	1.56e-79	-0.385026	0.24	0.267	4.75e-75	PD_vs_HC
RHCE	1.08e-14	-0.384742	0.014	0.018	3.27e-10	PD_vs_HC
SCART1	3.9e-16	-0.38469	0.025	0.03	1.18e-11	PD_vs_HC
MCC	6.14e-19	-0.384157	0.026	0.031	1.86e-14	PD_vs_HC
SSSCA1-AS1	0.00300614	-0.383732	0.018	0.019	1	PD_vs_HC
BISPR	4.74e-21	-0.382626	0.055	0.062	1.44e-16	PD_vs_HC
ZNF574	9.1e-05	-0.382007	0.032	0.034	1	PD_vs_HC
TCTE3	2.91e-11	-0.381408	0.034	0.039	8.85e-07	PD_vs_HC
AL135925.1	6.91e-06	-0.380635	0.041	0.045	0.209952	PD_vs_HC
ACADVL	2.97e-14	-0.380581	0.16	0.17	9.03e-10	PD_vs_HC
NUDT17	2.03e-07	-0.380352	0.012	0.014	0.00616834	PD_vs_HC
SNRPA	1.81e-58	-0.380052	0.236	0.26	5.49e-54	PD_vs_HC
CSNK2B	9.37e-24	-0.379678	0.365	0.381	2.84e-19	PD_vs_HC
AC025164.1	5.95e-67	-0.379097	0.164	0.187	1.81e-62	PD_vs_HC
ACSL1	2.4e-41	-0.378916	0.192	0.173	7.27e-37	PD_vs_HC
RMI2	3.15e-22	-0.378712	0.021	0.026	9.57e-18	PD_vs_HC
RPS4X	2.38e-134	-0.37853	0.911	0.914	7.21e-130	PD_vs_HC
MAPK7	1.38e-06	-0.378262	0.037	0.041	0.0418396	PD_vs_HC
ARF5	0.00011287	-0.377465	0.269	0.274	1	PD_vs_HC
AC008610.1	3.66e-06	-0.377253	0.009	0.01	0.111023	PD_vs_HC
GNA15	7.77e-05	-0.377052	0.05	0.053	1	PD_vs_HC
SNURF	0.0116964	-0.37637	0.009	0.01	1	PD_vs_HC
N4BP3	0.000620954	-0.376162	0.01	0.012	1	PD_vs_HC
ZNF667-AS1	2.42e-07	-0.375812	0.014	0.016	0.00735009	PD_vs_HC
HES4	1.96e-08	-0.375492	0.017	0.02	0.000595057	PD_vs_HC
SLC4A10	4.45e-23	-0.375408	0.03	0.036	1.35e-18	PD_vs_HC
GYPC	1.18e-84	-0.375392	0.451	0.482	3.6e-80	PD_vs_HC
SNHG8	2.23e-54	-0.375176	0.449	0.472	6.76e-50	PD_vs_HC
ARL5B	0.000597388	-0.374808	0.112	0.116	1	PD_vs_HC
TRMT1	2.66e-19	-0.374477	0.123	0.134	8.06e-15	PD_vs_HC
SNX9	4.06e-18	-0.37401	0.388	0.392	1.23e-13	PD_vs_HC
HLA-DMA	0.00845337	-0.373731	0.202	0.203	1	PD_vs_HC
TMBIM1	0.0137379	-0.373493	0.165	0.168	1	PD_vs_HC
CLK1	6.3e-40	-0.373144	0.424	0.442	1.91e-35	PD_vs_HC
AL133477.2	1.32e-09	-0.372817	0.013	0.016	4.02e-05	PD_vs_HC
RGS2	1.58e-23	-0.372655	0.229	0.245	4.79e-19	PD_vs_HC
BAIAP2L1	6.87e-07	-0.372259	0.013	0.015	0.020851	PD_vs_HC
PLD5	4.14e-05	-0.371905	0.008	0.01	1	PD_vs_HC
TGIF1	1.19e-26	-0.371536	0.142	0.155	3.62e-22	PD_vs_HC
KIF19	3.57e-06	-0.371504	0.018	0.02	0.108316	PD_vs_HC
ULK3	9.31e-17	-0.37018	0.072	0.08	2.83e-12	PD_vs_HC
CYTIP	4.25e-202	-0.369907	0.696	0.723	1.29e-197	PD_vs_HC
CEBPB	0.806603	-0.369506	0.364	0.358	1	PD_vs_HC
CST3	8.42e-14	-0.3695	0.225	0.214	2.56e-09	PD_vs_HC
LERFS	1.2e-12	-0.368427	0.017	0.02	3.64e-08	PD_vs_HC
QTRT1	2.82e-21	-0.366436	0.079	0.088	8.56e-17	PD_vs_HC
LINC01128	8.32e-25	-0.366266	0.06	0.068	2.52e-20	PD_vs_HC
ARMH1	2.32e-29	-0.366242	0.11	0.123	7.04e-25	PD_vs_HC
IGHA1	1.65e-05	-0.366074	0.099	0.094	0.501461	PD_vs_HC
TRPT1	1.62e-10	-0.365621	0.059	0.065	4.92e-06	PD_vs_HC
ATG2A	1.7e-26	-0.365251	0.128	0.141	5.16e-22	PD_vs_HC
PAF1	0.007189	-0.365194	0.09	0.093	1	PD_vs_HC
SNN	8.97e-14	-0.365126	0.073	0.08	2.72e-09	PD_vs_HC
SH3RF3	1.2e-32	-0.365053	0.057	0.067	3.63e-28	PD_vs_HC
SNHG12	1.84e-21	-0.364547	0.139	0.15	5.58e-17	PD_vs_HC
DECR2	2.54e-06	-0.364268	0.01	0.012	0.0770787	PD_vs_HC
SLA	7.5e-10	-0.364076	0.399	0.397	2.28e-05	PD_vs_HC
CELA1	8.11e-06	-0.364007	0.019	0.021	0.246098	PD_vs_HC
MIR181A1HG	0.91502	-0.363927	0.157	0.156	1	PD_vs_HC
CTSA	3.54e-26	-0.363714	0.179	0.165	1.07e-21	PD_vs_HC
CNTNAP2	6.28e-11	-0.363534	0.033	0.037	1.91e-06	PD_vs_HC
SGSH	8.04e-07	-0.363454	0.046	0.05	0.0244205	PD_vs_HC
TRIM22	5.68e-87	-0.363355	0.386	0.412	1.72e-82	PD_vs_HC
SPSB3	7.85e-31	-0.362918	0.249	0.266	2.38e-26	PD_vs_HC
NET1	1.57e-08	-0.362422	0.039	0.043	0.000475483	PD_vs_HC
CXCL16	1.56e-06	-0.36215	0.045	0.049	0.047506	PD_vs_HC
AC136475.5	0.000700074	-0.362132	0.019	0.021	1	PD_vs_HC
KCNJ15	0.000157289	-0.361351	0.011	0.01	1	PD_vs_HC
FAM118A	3.04e-35	-0.360354	0.196	0.213	9.22e-31	PD_vs_HC
AP003307.1	0.000139328	-0.360021	0.02	0.022	1	PD_vs_HC
PDLIM1	0.167395	-0.359754	0.082	0.084	1	PD_vs_HC
IMPDH2	4.05e-21	-0.359557	0.152	0.164	1.23e-16	PD_vs_HC
FHL3	5.9e-14	-0.35941	0.059	0.066	1.79e-09	PD_vs_HC
RASA4B	1.52e-07	-0.359368	0.01	0.012	0.00460048	PD_vs_HC
PLAUR	0.0932343	-0.359352	0.127	0.125	1	PD_vs_HC
AL451085.1	0.278671	-0.357467	0.017	0.018	1	PD_vs_HC
FAHD2B	0.0502828	-0.356786	0.029	0.03	1	PD_vs_HC
AC012645.3	1.25e-11	-0.356195	0.041	0.046	3.79e-07	PD_vs_HC
LINC00309	0.0269498	-0.356188	0.01	0.011	1	PD_vs_HC
RPS3A	3.95e-140	-0.355912	0.927	0.927	1.2e-135	PD_vs_HC
HLA-DPB1	0.0273275	-0.355671	0.475	0.474	1	PD_vs_HC
THAP9-AS1	0.109248	-0.355294	0.076	0.077	1	PD_vs_HC
EEF1D	4.85e-142	-0.355258	0.842	0.858	1.47e-137	PD_vs_HC
SNX22	2.2e-09	-0.354133	0.024	0.028	6.67e-05	PD_vs_HC
ZNF185	7.3e-14	-0.35396	0.027	0.023	2.22e-09	PD_vs_HC
AC239799.2	0.0718203	-0.353862	0.028	0.027	1	PD_vs_HC
LINC01678	8.28e-06	-0.352936	0.022	0.024	0.251351	PD_vs_HC
IGLC1	2.75e-10	-0.351799	0.041	0.045	8.34e-06	PD_vs_HC
AC006230.1	3.33e-20	-0.351578	0.018	0.022	1.01e-15	PD_vs_HC
ICOSLG	3.11e-10	-0.351575	0.022	0.025	9.45e-06	PD_vs_HC
RHOB	0.876057	-0.351533	0.151	0.151	1	PD_vs_HC
IFITM2	1.84e-06	-0.351049	0.705	0.712	0.0557972	PD_vs_HC
ISG15	9.62e-05	-0.350155	0.276	0.278	1	PD_vs_HC
NSMCE3	0.00191846	-0.349622	0.249	0.251	1	PD_vs_HC
CKAP4	1.33e-06	-0.348898	0.082	0.086	0.0404683	PD_vs_HC
NBPF26	0.57142	-0.348689	0.109	0.108	1	PD_vs_HC
NXT1	3.21e-08	-0.34837	0.164	0.17	0.000975602	PD_vs_HC
CD3E	8.68e-22	-0.348342	0.567	0.581	2.64e-17	PD_vs_HC
SNHG16	1.95e-19	-0.34823	0.258	0.272	5.92e-15	PD_vs_HC
SNHG4	2.28e-08	-0.346803	0.012	0.014	0.000691649	PD_vs_HC
VIPR2	2.11e-07	-0.345015	0.018	0.02	0.00641065	PD_vs_HC
PAXX	3.47e-48	-0.344796	0.368	0.391	1.05e-43	PD_vs_HC
PELI1	1.75e-05	-0.344779	0.4	0.404	0.531196	PD_vs_HC
RPS13	1.36e-61	-0.344595	0.901	0.905	4.13e-57	PD_vs_HC
RPL12	5.66e-168	-0.343999	0.904	0.918	1.72e-163	PD_vs_HC
HLA-DOB	3.44e-12	-0.343894	0.047	0.052	1.05e-07	PD_vs_HC
WBP2	0.344021	-0.343093	0.215	0.216	1	PD_vs_HC
UBXN11	0.201858	-0.342091	0.117	0.118	1	PD_vs_HC
TLR2	4.46e-70	-0.341378	0.14	0.118	1.36e-65	PD_vs_HC
AL138724.1	0.00251183	-0.340726	0.016	0.017	1	PD_vs_HC
GLYCTK	2.91e-05	-0.340498	0.044	0.047	0.882132	PD_vs_HC
MAT2A	3.6e-06	-0.340277	0.195	0.201	0.109322	PD_vs_HC
AC007383.2	0.55183	-0.340215	0.012	0.012	1	PD_vs_HC
MT1F	0.0483106	-0.339935	0.081	0.083	1	PD_vs_HC
AMPD2	1.78e-06	-0.339808	0.073	0.069	0.0540106	PD_vs_HC
VPS37B	1.12e-42	-0.339086	0.326	0.347	3.4e-38	PD_vs_HC
TMEM140	0.0858568	-0.33841	0.105	0.107	1	PD_vs_HC
CXorf40B	0.0787316	-0.338338	0.044	0.045	1	PD_vs_HC
TUBB	0.682845	-0.338276	0.336	0.335	1	PD_vs_HC
LINC01011	0.104729	-0.338036	0.017	0.016	1	PD_vs_HC
SPATA20	0.00267841	-0.337976	0.033	0.035	1	PD_vs_HC
REEP6	0.0739953	-0.337948	0.009	0.01	1	PD_vs_HC
SAMSN1	3.03e-05	-0.337897	0.466	0.45	0.920514	PD_vs_HC
ZNF331	2.41e-51	-0.337682	0.359	0.38	7.31e-47	PD_vs_HC
IFNGR1	1.15e-10	-0.336943	0.281	0.289	3.49e-06	PD_vs_HC
CMTM8	3.35e-32	-0.336927	0.114	0.127	1.02e-27	PD_vs_HC
EPB41L4A-AS1	8.1e-36	-0.336827	0.228	0.246	2.46e-31	PD_vs_HC
CD7	2.34e-21	-0.336738	0.444	0.463	7.11e-17	PD_vs_HC
NT5E	7.11e-29	-0.336086	0.049	0.058	2.16e-24	PD_vs_HC
TMIGD2	3.28e-22	-0.336048	0.098	0.109	9.96e-18	PD_vs_HC
AC020765.2	0.0127996	-0.335696	0.019	0.02	1	PD_vs_HC
MIR222HG	7.05e-05	-0.335429	0.044	0.047	1	PD_vs_HC
MISP3	1.11e-07	-0.335102	0.013	0.011	0.00336092	PD_vs_HC
CLEC4D	0.0627369	-0.335055	0.029	0.03	1	PD_vs_HC
AL031963.3	0.0212294	-0.334389	0.019	0.02	1	PD_vs_HC
PXYLP1	5.31e-29	-0.334181	0.082	0.093	1.61e-24	PD_vs_HC
CIRBP	2.85e-158	-0.333975	0.708	0.74	8.66e-154	PD_vs_HC
PCSK1N	3.05e-07	-0.333796	0.03	0.033	0.0092658	PD_vs_HC
NUTF2	0.0138041	-0.333408	0.195	0.198	1	PD_vs_HC
AL121603.2	0.00013821	-0.333091	0.036	0.038	1	PD_vs_HC
FGFBP3	4.4e-07	-0.333052	0.023	0.026	0.013364	PD_vs_HC
RPL28	5.94e-161	-0.33301	0.94	0.949	1.8e-156	PD_vs_HC
IPO4	0.0159775	-0.332413	0.018	0.019	1	PD_vs_HC
CDK5RAP3	6.42e-13	-0.332026	0.154	0.163	1.95e-08	PD_vs_HC
SNHG9	3.69e-35	-0.331872	0.227	0.244	1.12e-30	PD_vs_HC
HOXB3	0.00328668	-0.331676	0.017	0.018	1	PD_vs_HC
SERTAD3	0.843004	-0.331276	0.092	0.091	1	PD_vs_HC
PDLIM7	0.000495703	-0.330787	0.038	0.036	1	PD_vs_HC
CYCS	2.04e-20	-0.330678	0.399	0.413	6.21e-16	PD_vs_HC
CSRP1	8.92e-05	-0.329784	0.082	0.086	1	PD_vs_HC
NR1D1	0.20403	-0.329697	0.044	0.043	1	PD_vs_HC
EGR3	1.67e-05	-0.329415	0.018	0.021	0.508078	PD_vs_HC
ERV3-1	0.798745	-0.329331	0.106	0.106	1	PD_vs_HC
AC105020.6	0.617157	-0.329297	0.013	0.013	1	PD_vs_HC
TRAV4	0.498577	-0.32923	0.022	0.022	1	PD_vs_HC
NPM1	1.43e-49	-0.32902	0.764	0.774	4.34e-45	PD_vs_HC
CD69	3.53e-129	-0.328895	0.663	0.699	1.07e-124	PD_vs_HC
CD22	8.85e-39	-0.328265	0.056	0.067	2.69e-34	PD_vs_HC
JUN	0.0736062	-0.328123	0.654	0.646	1	PD_vs_HC
NFKB2	0.539612	-0.327968	0.143	0.144	1	PD_vs_HC
CNBD2	1.11e-12	-0.327512	0.047	0.053	3.37e-08	PD_vs_HC
AC015982.2	7.56e-08	-0.327337	0.023	0.026	0.00229584	PD_vs_HC
MGLL	0.965009	-0.327233	0.031	0.031	1	PD_vs_HC
CEMIP2	7.95e-08	-0.327023	0.551	0.54	0.0024133	PD_vs_HC
GPRASP1	6.61e-06	-0.326626	0.03	0.033	0.200587	PD_vs_HC
ZNF257	0.000177858	-0.326594	0.044	0.047	1	PD_vs_HC
POU2AF1	7.26e-19	-0.326036	0.042	0.049	2.2e-14	PD_vs_HC
GCC1	0.161418	-0.326029	0.035	0.036	1	PD_vs_HC
SBDS	6.58e-24	-0.325973	0.307	0.323	2e-19	PD_vs_HC
CCL4	0.000192668	-0.325904	0.277	0.272	1	PD_vs_HC
SPACA9	0.000561459	-0.325835	0.012	0.013	1	PD_vs_HC
MFSD2A	2.88e-08	-0.32537	0.013	0.011	0.0008746	PD_vs_HC
SENCR	7.66e-06	-0.325154	0.018	0.016	0.232477	PD_vs_HC
PERP	0.0431295	-0.325083	0.037	0.038	1	PD_vs_HC
TOMM22	2.87e-14	-0.324529	0.273	0.284	8.73e-10	PD_vs_HC
CXCR5	0.00705518	-0.324292	0.037	0.039	1	PD_vs_HC
PRDX6	3.6e-26	-0.324288	0.381	0.397	1.09e-21	PD_vs_HC
CD1C	5.41e-05	-0.324211	0.017	0.019	1	PD_vs_HC
CHST10	0.00299407	-0.324049	0.011	0.012	1	PD_vs_HC
MIR155HG	0.772373	-0.32378	0.046	0.046	1	PD_vs_HC
EIF5	1.13e-27	-0.323369	0.569	0.58	3.43e-23	PD_vs_HC
AC096751.2	5.85e-07	-0.323249	0.011	0.012	0.0177655	PD_vs_HC
ISG20	1.38e-91	-0.322891	0.503	0.534	4.2e-87	PD_vs_HC
TMTC1	9.87e-12	-0.322889	0.018	0.022	3e-07	PD_vs_HC
POLR2M	3.68e-13	-0.322532	0.106	0.114	1.12e-08	PD_vs_HC
CFD	1.05e-14	-0.322455	0.132	0.123	3.2e-10	PD_vs_HC
C12orf57	2.45e-22	-0.322038	0.557	0.574	7.43e-18	PD_vs_HC
TRMO	6.83e-30	-0.321388	0.148	0.163	2.08e-25	PD_vs_HC
MIR22HG	0.00319898	-0.32124	0.053	0.056	1	PD_vs_HC
LIPC	2.77e-05	-0.320936	0.028	0.03	0.840326	PD_vs_HC
ATP1A3	0.0028404	-0.320762	0.021	0.023	1	PD_vs_HC
SF3A1	2.6e-08	-0.320446	0.246	0.254	0.000790328	PD_vs_HC
C19orf48	7.2e-13	-0.320241	0.078	0.085	2.19e-08	PD_vs_HC
AL096865.1	6.01e-08	-0.319356	0.011	0.013	0.00182581	PD_vs_HC
SMAP2	1.06e-11	-0.31931	0.683	0.67	3.21e-07	PD_vs_HC
SNRPD2	3.54e-28	-0.319224	0.625	0.637	1.08e-23	PD_vs_HC
NRIR	9.59e-09	-0.318981	0.012	0.014	0.000291205	PD_vs_HC
SNHG29	3.47e-69	-0.318464	0.692	0.714	1.06e-64	PD_vs_HC
NUDT8	0.0206681	-0.318259	0.017	0.018	1	PD_vs_HC
MHENCR	2.52e-56	-0.318138	0.179	0.2	7.66e-52	PD_vs_HC
CDKN2C	0.766468	-0.317951	0.03	0.03	1	PD_vs_HC
MAP1LC3A	0.0119245	-0.317593	0.024	0.026	1	PD_vs_HC
HNRNPA0	3.16e-19	-0.317531	0.469	0.483	9.58e-15	PD_vs_HC
SUPV3L1	1.35e-31	-0.317305	0.152	0.167	4.11e-27	PD_vs_HC
NGRN	2.12e-05	-0.316204	0.161	0.166	0.64363	PD_vs_HC
FAU	9.03e-72	-0.316088	0.903	0.913	2.74e-67	PD_vs_HC
AC004832.6	0.0112757	-0.315689	0.012	0.013	1	PD_vs_HC
ID2	1.06e-71	-0.315634	0.432	0.464	3.23e-67	PD_vs_HC
NME4	1.78e-21	-0.315431	0.089	0.099	5.4e-17	PD_vs_HC
AP1G2	1.08e-11	-0.315276	0.108	0.115	3.28e-07	PD_vs_HC
FCGR2B	1.45e-06	-0.314865	0.039	0.042	0.044172	PD_vs_HC
LINC01431	0.00467408	-0.314561	0.01	0.011	1	PD_vs_HC
TNFAIP3	5.38e-166	-0.314002	0.648	0.702	1.63e-161	PD_vs_HC
PIDD1	1.95e-05	-0.313991	0.033	0.036	0.593004	PD_vs_HC
AC145124.1	0.0972625	-0.313155	0.011	0.012	1	PD_vs_HC
IL18R1	3.72e-18	-0.312937	0.084	0.093	1.13e-13	PD_vs_HC
SHB	0.00174666	-0.312762	0.011	0.012	1	PD_vs_HC
RGMB	8.92e-09	-0.312503	0.025	0.028	0.000270956	PD_vs_HC
ATF4	1.07e-14	-0.311925	0.297	0.309	3.24e-10	PD_vs_HC
NUDT16	0.560825	-0.311691	0.085	0.085	1	PD_vs_HC
TMUB1	7.03e-11	-0.311381	0.154	0.163	2.13e-06	PD_vs_HC
FBXO32	2.37e-32	-0.310898	0.203	0.218	7.18e-28	PD_vs_HC
RARA-AS1	0.321544	-0.310677	0.018	0.018	1	PD_vs_HC
APBA2	1.2e-07	-0.310399	0.324	0.307	0.00363264	PD_vs_HC
SLC1A4	0.000127091	-0.310347	0.043	0.046	1	PD_vs_HC
TMEM80	1.3e-24	-0.310049	0.085	0.096	3.96e-20	PD_vs_HC
AC067930.8	0.174256	-0.309877	0.009	0.01	1	PD_vs_HC
AL365255.1	0.211617	-0.309855	0.016	0.016	1	PD_vs_HC
CRTC2	0.00356705	-0.309549	0.088	0.091	1	PD_vs_HC
AL645939.5	2.75e-06	-0.309022	0.01	0.012	0.0834385	PD_vs_HC
BET1L	6.2e-07	-0.308898	0.09	0.095	0.0188341	PD_vs_HC
CDC37	1.66e-13	-0.308863	0.403	0.414	5.04e-09	PD_vs_HC
CCNG1	4.84e-12	-0.308795	0.186	0.195	1.47e-07	PD_vs_HC
ATP5F1B	4.39e-09	-0.30843	0.425	0.434	0.000133383	PD_vs_HC
ZBED6CL	0.00179775	-0.308309	0.011	0.013	1	PD_vs_HC
RACK1	4.17e-56	-0.308272	0.876	0.886	1.27e-51	PD_vs_HC
HELZ2	3.69e-07	-0.307641	0.065	0.07	0.0112185	PD_vs_HC
SAP30	4.62e-14	-0.307416	0.092	0.083	1.4e-09	PD_vs_HC
CDKN1B	1.32e-07	-0.306817	0.338	0.344	0.00401495	PD_vs_HC
AC004982.2	0.0229807	-0.306705	0.01	0.011	1	PD_vs_HC
HIST1H1E	8.87e-14	-0.306039	0.149	0.139	2.69e-09	PD_vs_HC
CASS4	4.36e-31	-0.30603	0.111	0.123	1.32e-26	PD_vs_HC
LRRC37A	0.000207525	-0.305879	0.02	0.022	1	PD_vs_HC
LGALS3BP	2.58e-08	-0.305851	0.057	0.061	0.00078325	PD_vs_HC
IGF2BP3	0.335926	-0.305382	0.009	0.01	1	PD_vs_HC
TMEM120A	9.89e-07	-0.305154	0.077	0.081	0.0300211	PD_vs_HC
SH2D2A	2.36e-06	-0.304941	0.17	0.176	0.0717663	PD_vs_HC
ATXN7L2	0.150222	-0.304818	0.011	0.012	1	PD_vs_HC
RGS18	9.23e-87	-0.304667	0.115	0.095	2.8e-82	PD_vs_HC
POFUT2	0.0118657	-0.304112	0.047	0.048	1	PD_vs_HC
EIF3F	1.97e-41	-0.303765	0.649	0.668	5.97e-37	PD_vs_HC
HSD17B8	1.88e-07	-0.30359	0.048	0.052	0.00570356	PD_vs_HC
EIF1	8.43e-32	-0.303589	0.932	0.942	2.56e-27	PD_vs_HC
PFKFB3	1.06e-09	-0.303402	0.179	0.186	3.22e-05	PD_vs_HC
AC009404.1	0.0183615	-0.303194	0.013	0.014	1	PD_vs_HC
BTF3	2.28e-52	-0.303186	0.813	0.826	6.91e-48	PD_vs_HC
YPEL1	4.17e-05	-0.303149	0.143	0.146	1	PD_vs_HC
PLPP5	3.66e-07	-0.30307	0.094	0.099	0.0111131	PD_vs_HC
NUDT14	0.00613923	-0.30278	0.038	0.04	1	PD_vs_HC
RPS5	6.62e-49	-0.302551	0.845	0.851	2.01e-44	PD_vs_HC
FAM177A1	4.44e-13	-0.302463	0.347	0.355	1.35e-08	PD_vs_HC
CHRM3-AS2	3.03e-21	-0.302319	0.111	0.122	9.2e-17	PD_vs_HC
TOB1	0.044727	-0.302054	0.311	0.311	1	PD_vs_HC
FAM157C	0.429429	-0.301727	0.022	0.022	1	PD_vs_HC
TSPYL4	0.279516	-0.301492	0.063	0.063	1	PD_vs_HC
C6orf226	2.72e-07	-0.301475	0.098	0.103	0.00824663	PD_vs_HC
SLC25A38	3.94e-08	-0.300425	0.121	0.127	0.00119524	PD_vs_HC
FAM110A	3.09e-25	-0.300264	0.109	0.098	9.37e-21	PD_vs_HC
NRCAM	2.94e-27	-0.299986	0.035	0.042	8.93e-23	PD_vs_HC
TCP1	0.181892	-0.299903	0.253	0.255	1	PD_vs_HC
TCIRG1	0.241015	-0.299701	0.185	0.186	1	PD_vs_HC
RPS3	6.08e-61	-0.298493	0.916	0.92	1.85e-56	PD_vs_HC
AL035701.1	1.54e-10	-0.297962	0.033	0.037	4.68e-06	PD_vs_HC
COX4I1	5.08e-20	-0.297531	0.807	0.816	1.54e-15	PD_vs_HC
PGRMC1	0.00715934	-0.29744	0.074	0.076	1	PD_vs_HC
CNFN	0.0565676	-0.296937	0.019	0.02	1	PD_vs_HC
NDFIP1	0.236225	-0.296684	0.668	0.654	1	PD_vs_HC
BTG3	8.64e-22	-0.296235	0.143	0.155	2.62e-17	PD_vs_HC
ATP5MC2	3.67e-05	-0.296214	0.768	0.773	1	PD_vs_HC
LITAF	1.1e-97	-0.296076	0.632	0.665	3.34e-93	PD_vs_HC
ZNF674-AS1	0.0897237	-0.295296	0.015	0.016	1	PD_vs_HC
HS3ST1	4.79e-05	-0.295053	0.011	0.013	1	PD_vs_HC
AC245407.2	2.29e-06	-0.294919	0.115	0.12	0.0695401	PD_vs_HC
PRPS1	1.95e-17	-0.294708	0.143	0.154	5.91e-13	PD_vs_HC
HLA-DRA	8.74e-11	-0.294673	0.38	0.363	2.65e-06	PD_vs_HC
AL627171.1	0.000246023	-0.294382	0.056	0.059	1	PD_vs_HC
RPL30	2.04e-42	-0.294168	0.937	0.936	6.21e-38	PD_vs_HC
CCT4	9.17e-05	-0.293989	0.408	0.412	1	PD_vs_HC
AL138895.1	0.000617655	-0.293863	0.017	0.018	1	PD_vs_HC
SELL	8.13e-16	-0.292709	0.48	0.487	2.47e-11	PD_vs_HC
CNBP	1.44e-19	-0.291989	0.66	0.668	4.36e-15	PD_vs_HC
AEN	1.37e-07	-0.291852	0.056	0.06	0.00415255	PD_vs_HC
AF305872.2	2.19e-14	-0.291792	0.012	0.015	6.66e-10	PD_vs_HC
FBL	1.61e-10	-0.291648	0.344	0.353	4.9e-06	PD_vs_HC
SYVN1	0.000809836	-0.291614	0.066	0.068	1	PD_vs_HC
B4GALT4	1.03e-12	-0.291366	0.123	0.131	3.13e-08	PD_vs_HC
NAPA	1.14e-08	-0.291057	0.314	0.323	0.00034547	PD_vs_HC
LEPROTL1	3.63e-95	-0.290616	0.583	0.609	1.1e-90	PD_vs_HC
VAMP2	4.84e-31	-0.290568	0.609	0.63	1.47e-26	PD_vs_HC
JOSD1	2.67e-11	-0.29034	0.206	0.215	8.11e-07	PD_vs_HC
SLC5A6	0.00246965	-0.290075	0.042	0.044	1	PD_vs_HC
ASTL	0.00154774	-0.289712	0.011	0.012	1	PD_vs_HC
SIAH2	1.94e-14	-0.289154	0.237	0.249	5.88e-10	PD_vs_HC
ATP5PO	2.74e-19	-0.289127	0.516	0.529	8.33e-15	PD_vs_HC
DHCR7	0.042156	-0.289121	0.021	0.022	1	PD_vs_HC
RPL19	2.91e-43	-0.289119	0.927	0.933	8.85e-39	PD_vs_HC
UAP1L1	0.312686	-0.289006	0.021	0.021	1	PD_vs_HC
HLA-B	2.79e-07	-0.288818	0.955	0.955	0.00845652	PD_vs_HC
KMT2E-AS1	1.64e-11	-0.288683	0.128	0.136	4.97e-07	PD_vs_HC
CRAT	0.0111701	-0.288618	0.03	0.029	1	PD_vs_HC
RPS15A	5.2e-50	-0.28857	0.932	0.935	1.58e-45	PD_vs_HC
ZFAND5	0.234942	-0.288228	0.294	0.297	1	PD_vs_HC
DDN-AS1	0.0800771	-0.288181	0.032	0.033	1	PD_vs_HC
PTBP1	1.56e-07	-0.288115	0.256	0.264	0.00474774	PD_vs_HC
CCL3	1.65e-07	-0.287363	0.115	0.11	0.00502223	PD_vs_HC
IRF4	3.06e-06	-0.287165	0.056	0.06	0.0929704	PD_vs_HC
PPIA	0.000114638	-0.287043	0.828	0.838	1	PD_vs_HC
JMJD7	0.000172362	-0.28701	0.044	0.047	1	PD_vs_HC
CFAP45	0.780174	-0.287001	0.01	0.01	1	PD_vs_HC
ARF1	4.08e-05	-0.286998	0.563	0.572	1	PD_vs_HC
AC124016.1	0.00104855	-0.286232	0.051	0.053	1	PD_vs_HC
TNNI2	0.213553	-0.285842	0.018	0.019	1	PD_vs_HC
AC090948.1	1.94e-10	-0.28581	0.019	0.022	5.89e-06	PD_vs_HC
SERPINA1	1.07e-22	-0.285661	0.14	0.128	3.24e-18	PD_vs_HC
ADAM12	0.00142437	-0.285201	0.028	0.03	1	PD_vs_HC
MPI	3.65e-07	-0.284856	0.06	0.064	0.0110871	PD_vs_HC
TREML1	2.38e-25	-0.284453	0.007	0.011	7.24e-21	PD_vs_HC
GABPB1	3.61e-17	-0.283909	0.182	0.193	1.1e-12	PD_vs_HC
SYN3	2.86e-05	-0.283806	0.022	0.024	0.869255	PD_vs_HC
HSPA14	0.915105	-0.283555	0.032	0.032	1	PD_vs_HC
UBL7	0.000780658	-0.283347	0.102	0.106	1	PD_vs_HC
RPL14	9.54e-49	-0.283038	0.913	0.923	2.9e-44	PD_vs_HC
DCTN6	3.46e-12	-0.282852	0.138	0.147	1.05e-07	PD_vs_HC
DNAJB9	7.54e-06	-0.282331	0.164	0.17	0.228832	PD_vs_HC
AC064836.4	9.15e-12	-0.282322	0.028	0.032	2.78e-07	PD_vs_HC
SHLD3	0.00220442	-0.28218	0.021	0.022	1	PD_vs_HC
CERNA1	5.6e-06	-0.281896	0.037	0.04	0.170112	PD_vs_HC
AC093249.6	0.00699463	-0.281838	0.012	0.013	1	PD_vs_HC
FOXP3	0.60072	-0.281539	0.01	0.01	1	PD_vs_HC
AC034236.2	0.0273797	-0.281457	0.013	0.013	1	PD_vs_HC
BEND5	0.00783579	-0.28133	0.017	0.018	1	PD_vs_HC
RPL35A	5.41e-24	-0.281227	0.906	0.911	1.64e-19	PD_vs_HC
EIF2S3	1.58e-24	-0.280707	0.519	0.533	4.79e-20	PD_vs_HC
ALKBH2	1.8e-05	-0.280679	0.042	0.045	0.545676	PD_vs_HC
CLN8	1.09e-05	-0.280534	0.083	0.087	0.329799	PD_vs_HC
MDH2	1.72e-13	-0.280442	0.325	0.338	5.21e-09	PD_vs_HC
EIF5A	3.29e-10	-0.280398	0.467	0.477	9.99e-06	PD_vs_HC
EIF3L	1.87e-09	-0.28039	0.522	0.531	5.68e-05	PD_vs_HC
TOMM40L	0.0433557	-0.279982	0.023	0.022	1	PD_vs_HC
AC096733.2	0.0317744	-0.279749	0.012	0.013	1	PD_vs_HC
AC008764.8	0.00120444	-0.279725	0.024	0.026	1	PD_vs_HC
TYMP	2.25e-06	-0.279279	0.234	0.225	0.0682175	PD_vs_HC
S100A8	3.44e-11	-0.279167	0.24	0.231	1.05e-06	PD_vs_HC
SELENOK	8.13e-07	-0.27878	0.41	0.417	0.0246855	PD_vs_HC
HIST1H4H	5.54e-06	-0.278613	0.028	0.026	0.168339	PD_vs_HC
PIK3R1	0.709944	-0.278467	0.552	0.538	1	PD_vs_HC
CD27-AS1	0.394315	-0.278151	0.028	0.028	1	PD_vs_HC
UGT8	5.61e-10	-0.277897	0.011	0.014	1.7e-05	PD_vs_HC
NRM	0.83882	-0.277885	0.034	0.033	1	PD_vs_HC
HIST4H4	0.510317	-0.277832	0.024	0.024	1	PD_vs_HC
SATB1	5.39e-15	-0.277738	0.305	0.316	1.64e-10	PD_vs_HC
CES1	0.000380162	-0.27766	0.03	0.033	1	PD_vs_HC
RPL18A	2.07e-42	-0.277296	0.918	0.924	6.28e-38	PD_vs_HC
FBXO44	1.59e-08	-0.277263	0.079	0.084	0.000482629	PD_vs_HC
POLR2E	0.000358363	-0.276824	0.233	0.238	1	PD_vs_HC
SIGLEC10	1.98e-10	-0.2767	0.041	0.046	6.02e-06	PD_vs_HC
WDR11-AS1	0.0390008	-0.276498	0.014	0.013	1	PD_vs_HC
CTRL	0.23844	-0.275647	0.013	0.014	1	PD_vs_HC
ZNF496	1.54e-08	-0.274804	0.049	0.053	0.000468993	PD_vs_HC
DLGAP3	0.00420037	-0.27466	0.01	0.011	1	PD_vs_HC
VPREB3	4.25e-23	-0.274373	0.043	0.05	1.29e-18	PD_vs_HC
TG	5.54e-21	-0.274325	0.103	0.113	1.68e-16	PD_vs_HC
TIPARP-AS1	0.199542	-0.274312	0.029	0.03	1	PD_vs_HC
PORCN	0.79713	-0.274267	0.029	0.029	1	PD_vs_HC
LCN10	0.000211107	-0.274077	0.01	0.011	1	PD_vs_HC
PTGIR	0.00392949	-0.273929	0.03	0.029	1	PD_vs_HC
LIMS2	0.832418	-0.273824	0.016	0.016	1	PD_vs_HC
PNMA1	1.98e-14	-0.273662	0.056	0.05	6.01e-10	PD_vs_HC
MED30	8.44e-12	-0.273584	0.223	0.233	2.56e-07	PD_vs_HC
ENO2	0.564915	-0.273553	0.049	0.048	1	PD_vs_HC
MCM2	0.211761	-0.273244	0.011	0.011	1	PD_vs_HC
ABCC3	1.82e-13	-0.273214	0.024	0.02	5.52e-09	PD_vs_HC
GPI	2.51e-08	-0.273068	0.24	0.248	0.000761559	PD_vs_HC
ZNF408	0.0217638	-0.272925	0.024	0.025	1	PD_vs_HC
MOAP1	2.67e-09	-0.272709	0.143	0.15	8.11e-05	PD_vs_HC
WDR34	0.00131267	-0.272497	0.017	0.018	1	PD_vs_HC
TAS2R14	0.0931966	-0.272483	0.016	0.017	1	PD_vs_HC
FKBP2	0.000262164	-0.272316	0.064	0.061	1	PD_vs_HC
RSAD2	1.41e-09	-0.272133	0.04	0.044	4.27e-05	PD_vs_HC
RGS10	0.00135831	-0.2718	0.463	0.457	1	PD_vs_HC
ANKRD33B	0.00100479	-0.271722	0.025	0.027	1	PD_vs_HC
RELA	0.00010084	-0.271108	0.149	0.154	1	PD_vs_HC
PCOLCE	0.238257	-0.271088	0.012	0.012	1	PD_vs_HC
RBMXL1	0.00256622	-0.270613	0.063	0.066	1	PD_vs_HC
HMGN2	7.33e-10	-0.27057	0.608	0.617	2.23e-05	PD_vs_HC
AC007216.3	0.0691962	-0.270487	0.014	0.015	1	PD_vs_HC
RPL32	1.54e-27	-0.270391	0.941	0.943	4.68e-23	PD_vs_HC
LEF1-AS1	1.61e-35	-0.269972	0.106	0.12	4.89e-31	PD_vs_HC
CCDC124	0.000505668	-0.269925	0.16	0.165	1	PD_vs_HC
SLC25A1	0.149623	-0.269886	0.097	0.098	1	PD_vs_HC
FP565260.1	0.479015	-0.269866	0.013	0.013	1	PD_vs_HC
MRM3	0.0451715	-0.269829	0.055	0.057	1	PD_vs_HC
KRT72	0.000100438	-0.269126	0.017	0.019	1	PD_vs_HC
BEX3	0.000607764	-0.269108	0.112	0.108	1	PD_vs_HC
RPL18	9.77e-28	-0.269084	0.91	0.92	2.97e-23	PD_vs_HC
LGMN	0.00478734	-0.268557	0.027	0.029	1	PD_vs_HC
RBM7	2.31e-10	-0.267391	0.149	0.157	7.02e-06	PD_vs_HC
AL162231.1	0.00229151	-0.267183	0.009	0.01	1	PD_vs_HC
HNRNPL	1.05e-22	-0.266738	0.409	0.425	3.2e-18	PD_vs_HC
CFAP97D2	3.56e-06	-0.266535	0.017	0.019	0.1082	PD_vs_HC
CEBPD	4.36e-06	-0.266092	0.223	0.215	0.132501	PD_vs_HC
TRIB1	0.0778935	-0.266057	0.068	0.07	1	PD_vs_HC
ARHGDIA	0.0507318	-0.265888	0.44	0.443	1	PD_vs_HC
ADPRM	4.58e-18	-0.265661	0.105	0.114	1.39e-13	PD_vs_HC
PTMA	7.72e-15	-0.265418	0.932	0.944	2.34e-10	PD_vs_HC
Z93241.1	1.94e-32	-0.264934	0.064	0.054	5.88e-28	PD_vs_HC
AP001610.2	2.59e-10	-0.264648	0.01	0.012	7.85e-06	PD_vs_HC
CNOT6L	2.25e-42	-0.264606	0.726	0.673	6.82e-38	PD_vs_HC
HSH2D	3.73e-23	-0.264449	0.21	0.225	1.13e-18	PD_vs_HC
ZXDB	0.0521867	-0.264007	0.018	0.019	1	PD_vs_HC
ALKBH7	1.64e-06	-0.263997	0.302	0.309	0.049729	PD_vs_HC
FOLR3	0.86057	-0.263544	0.018	0.018	1	PD_vs_HC
ARSA	0.0384192	-0.263445	0.079	0.081	1	PD_vs_HC
FLT1	0.00240002	-0.263369	0.014	0.016	1	PD_vs_HC
PTGS2	0.435402	-0.26287	0.039	0.038	1	PD_vs_HC
PQBP1	6.2e-06	-0.262715	0.204	0.21	0.188357	PD_vs_HC
RPS24	4.02e-18	-0.26262	0.921	0.928	1.22e-13	PD_vs_HC
IRF9	2.24e-24	-0.262144	0.296	0.312	6.79e-20	PD_vs_HC
MRPL10	0.00699344	-0.262094	0.167	0.171	1	PD_vs_HC
RTL8C	0.708726	-0.261948	0.073	0.072	1	PD_vs_HC
ILF3-DT	9.27e-09	-0.261851	0.208	0.217	0.000281397	PD_vs_HC
OTUB1	0.0202896	-0.261626	0.275	0.278	1	PD_vs_HC
SERPINB9	4.54e-19	-0.261491	0.35	0.361	1.38e-14	PD_vs_HC
TMCC3	1.62e-08	-0.261457	0.108	0.114	0.000490819	PD_vs_HC
TAP2	0.000256784	-0.26102	0.203	0.208	1	PD_vs_HC
AL450998.2	0.035854	-0.260834	0.086	0.088	1	PD_vs_HC
OLMALINC	5.82e-05	-0.260803	0.024	0.026	1	PD_vs_HC
ACTB	6.11e-49	-0.260282	0.941	0.944	1.85e-44	PD_vs_HC
HOTAIRM1	0.00349014	-0.260201	0.109	0.113	1	PD_vs_HC
CYB561A3	0.0213669	-0.259775	0.124	0.126	1	PD_vs_HC
KDELR2	0.018011	-0.259705	0.19	0.193	1	PD_vs_HC
AC104564.5	0.518737	-0.259451	0.011	0.011	1	PD_vs_HC
KLRC1	1.15e-53	-0.259098	0.06	0.074	3.49e-49	PD_vs_HC
CD9	2.99e-10	-0.259083	0.019	0.022	9.09e-06	PD_vs_HC
ZDHHC1	0.502986	-0.25902	0.026	0.025	1	PD_vs_HC
HIP1R	4.41e-21	-0.258745	0.098	0.108	1.34e-16	PD_vs_HC
PIP4P1	0.700348	-0.258723	0.116	0.117	1	PD_vs_HC
HSPD1	2.88e-06	-0.258715	0.37	0.362	0.087544	PD_vs_HC
CLIC3	0.0674273	-0.258603	0.17	0.167	1	PD_vs_HC
FGF9	0.00175924	-0.258576	0.012	0.014	1	PD_vs_HC
PPIB	0.998707	-0.258503	0.595	0.597	1	PD_vs_HC
CD68	7.02e-18	-0.258257	0.129	0.119	2.13e-13	PD_vs_HC
TAF1C	0.00093387	-0.257814	0.041	0.043	1	PD_vs_HC
NSMCE1-DT	0.119745	-0.257337	0.014	0.014	1	PD_vs_HC
EIF4A3	0.0191585	-0.256984	0.187	0.183	1	PD_vs_HC
SAP18	6.49e-06	-0.256872	0.58	0.588	0.197065	PD_vs_HC
RPL10	1.34e-24	-0.25672	0.955	0.954	4.07e-20	PD_vs_HC
DNTTIP2	4.26e-08	-0.256541	0.246	0.254	0.00129378	PD_vs_HC
TPM2	0.104256	-0.256515	0.011	0.011	1	PD_vs_HC
ITM2C	3.13e-05	-0.256463	0.066	0.062	0.950245	PD_vs_HC
HIGD2A	0.310385	-0.256339	0.529	0.533	1	PD_vs_HC
TNFRSF13C	5.31e-22	-0.256206	0.066	0.075	1.61e-17	PD_vs_HC
HCFC1R1	0.883647	-0.255917	0.107	0.107	1	PD_vs_HC
RPS15	1.63e-19	-0.255875	0.918	0.925	4.95e-15	PD_vs_HC
ATP6AP1	0.320227	-0.255249	0.16	0.161	1	PD_vs_HC
AC093535.1	4.2e-06	-0.255109	0.03	0.032	0.127558	PD_vs_HC
NUAK1	0.0216234	-0.255015	0.014	0.015	1	PD_vs_HC
TMEM123	9.69e-17	-0.254992	0.538	0.548	2.94e-12	PD_vs_HC
AL157394.3	0.184796	-0.254944	0.009	0.01	1	PD_vs_HC
AC098818.2	0.167035	-0.254797	0.009	0.01	1	PD_vs_HC
POLR1E	0.00348028	-0.254712	0.082	0.085	1	PD_vs_HC
GINS4	0.043491	-0.254709	0.018	0.019	1	PD_vs_HC
PCED1A	7.35e-05	-0.254697	0.065	0.069	1	PD_vs_HC
LAP3	0.00231114	-0.254696	0.183	0.186	1	PD_vs_HC
RNF11	1.1e-12	-0.254664	0.219	0.209	3.32e-08	PD_vs_HC
U2AF2	0.934001	-0.254241	0.162	0.162	1	PD_vs_HC
POMC	0.0646954	-0.254086	0.035	0.036	1	PD_vs_HC
ANXA2R	3.35e-09	-0.253887	0.17	0.178	0.000101789	PD_vs_HC
OTUD7A	7.53e-10	-0.25385	0.021	0.025	2.29e-05	PD_vs_HC
AL118506.1	0.085569	-0.253631	0.013	0.014	1	PD_vs_HC
METTL26	2.94e-06	-0.253501	0.242	0.249	0.0891774	PD_vs_HC
SYDE2	2.78e-07	-0.253377	0.032	0.036	0.00844484	PD_vs_HC
TOX2	7.13e-07	-0.253327	0.012	0.014	0.021644	PD_vs_HC
PPP2R1A	0.106793	-0.253311	0.259	0.261	1	PD_vs_HC
SNRPA1	2.66e-31	-0.253097	0.338	0.358	8.07e-27	PD_vs_HC
PXN	1.44e-10	-0.252928	0.326	0.334	4.36e-06	PD_vs_HC
VARS2	0.779689	-0.252798	0.021	0.021	1	PD_vs_HC
MLLT11	0.190384	-0.252715	0.044	0.045	1	PD_vs_HC
EPHX2	3.39e-06	-0.252181	0.092	0.097	0.102799	PD_vs_HC
KIR3DL2	0.0802212	-0.252078	0.037	0.035	1	PD_vs_HC
STK16	0.000659151	-0.251864	0.083	0.086	1	PD_vs_HC
CCL4L2	7.48e-96	-0.251549	0.104	0.083	2.27e-91	PD_vs_HC
IL6ST	4.6e-28	-0.251353	0.431	0.405	1.4e-23	PD_vs_HC
TNFRSF10D	0.200218	-0.251079	0.062	0.061	1	PD_vs_HC
GUCD1	0.43675	-0.250666	0.09	0.09	1	PD_vs_HC
POLR2C	5.74e-12	-0.250451	0.192	0.201	1.74e-07	PD_vs_HC
NSMF	0.0299282	-0.250359	0.06	0.062	1	PD_vs_HC
UNC119	0.180201	-0.24945	0.117	0.119	1	PD_vs_HC
ARL17B	2.32e-08	-0.249252	0.079	0.085	0.000705092	PD_vs_HC
AL161781.2	0.00058776	-0.249056	0.014	0.016	1	PD_vs_HC
PLIN2	0.00459734	-0.248931	0.192	0.188	1	PD_vs_HC
RAB1B	4.8e-11	-0.248803	0.192	0.183	1.46e-06	PD_vs_HC
EXOSC4	0.000705076	-0.248798	0.044	0.042	1	PD_vs_HC
ETV3	0.725027	-0.24879	0.131	0.13	1	PD_vs_HC
AC021054.1	0.00526447	-0.248774	0.033	0.034	1	PD_vs_HC
UBB	0.174657	-0.248563	0.73	0.737	1	PD_vs_HC
AC108879.1	5.38e-14	-0.248509	0.02	0.024	1.63e-09	PD_vs_HC
AC016065.1	0.798432	-0.248339	0.022	0.022	1	PD_vs_HC
PODXL2	0.0683156	-0.247955	0.01	0.011	1	PD_vs_HC
MCM7	0.133075	-0.247808	0.075	0.076	1	PD_vs_HC
NDUFS5	0.123344	-0.247641	0.533	0.532	1	PD_vs_HC
B4GALT4-AS1	7.03e-15	-0.247564	0.025	0.03	2.13e-10	PD_vs_HC
CCNB1IP1	7.58e-11	-0.247421	0.105	0.112	2.3e-06	PD_vs_HC
ILF2	9.55e-06	-0.247414	0.29	0.298	0.289807	PD_vs_HC
EEF1B2	8.17e-12	-0.247389	0.831	0.838	2.48e-07	PD_vs_HC
CALM3	1.05e-06	-0.246791	0.429	0.422	0.0318183	PD_vs_HC
BEX4	1.23e-06	-0.246782	0.165	0.171	0.0372401	PD_vs_HC
KIAA1191	0.795681	-0.246579	0.091	0.092	1	PD_vs_HC
MFGE8	0.000182256	-0.246572	0.034	0.037	1	PD_vs_HC
TMEM147-AS1	5.75e-05	-0.246505	0.015	0.017	1	PD_vs_HC
SNHG7	0.000141665	-0.246408	0.31	0.315	1	PD_vs_HC
REX1BD	8.18e-05	-0.24607	0.385	0.393	1	PD_vs_HC
CDCA7L	1.39e-26	-0.245798	0.062	0.071	4.23e-22	PD_vs_HC
KAT2A	0.0220223	-0.245489	0.033	0.035	1	PD_vs_HC
RHOA	0.872824	-0.24541	0.706	0.712	1	PD_vs_HC
ZNF442	0.280313	-0.245361	0.011	0.011	1	PD_vs_HC
F2R	0.342268	-0.245342	0.094	0.095	1	PD_vs_HC
SHISA5	0.844713	-0.245098	0.327	0.328	1	PD_vs_HC
FAM106A	7.64e-07	-0.245067	0.037	0.041	0.0232001	PD_vs_HC
XAF1	3.49e-07	-0.244832	0.276	0.281	0.0105978	PD_vs_HC
DUSP12	2.59e-06	-0.244702	0.097	0.102	0.0787286	PD_vs_HC
SKIV2L	0.111724	-0.244609	0.058	0.059	1	PD_vs_HC
S1PR1	0.36661	-0.244445	0.23	0.227	1	PD_vs_HC
CTU2	0.734076	-0.244319	0.029	0.03	1	PD_vs_HC
MMGT1	0.189592	-0.244159	0.09	0.091	1	PD_vs_HC
PRELID3B	0.109919	-0.244075	0.14	0.142	1	PD_vs_HC
ABTB1	0.424806	-0.243992	0.169	0.17	1	PD_vs_HC
LINC01480	8.7e-07	-0.243413	0.01	0.012	0.0264111	PD_vs_HC
KDELR1	0.561492	-0.243313	0.232	0.231	1	PD_vs_HC
PIGQ	0.375929	-0.243258	0.038	0.039	1	PD_vs_HC
CDC42EP2	0.565427	-0.24312	0.013	0.012	1	PD_vs_HC
LSR	0.000146121	-0.242834	0.07	0.074	1	PD_vs_HC
GPS1	0.766892	-0.242807	0.127	0.127	1	PD_vs_HC
RPS12	5.71e-12	-0.242793	0.945	0.943	1.73e-07	PD_vs_HC
SMPD1	0.265105	-0.242637	0.076	0.077	1	PD_vs_HC
RPSA	1.51e-19	-0.242582	0.881	0.886	4.57e-15	PD_vs_HC
MYLIP	6.94e-09	-0.242007	0.374	0.382	0.000210778	PD_vs_HC
UBXN1	0.000341041	-0.241974	0.531	0.538	1	PD_vs_HC
RHOT2	1.71e-08	-0.241709	0.135	0.142	0.00052006	PD_vs_HC
EIF3K	0.0067736	-0.241668	0.7	0.709	1	PD_vs_HC
HLA-E	0.0132346	-0.241551	0.901	0.911	1	PD_vs_HC
SCO2	3.77e-05	-0.241544	0.124	0.119	1	PD_vs_HC
ITK	0.00159396	-0.241444	0.58	0.56	1	PD_vs_HC
PABPC1	0.00100988	-0.241262	0.901	0.905	1	PD_vs_HC
WBP1	0.0325628	-0.241161	0.127	0.129	1	PD_vs_HC
PPP1R3B	2.68e-09	-0.240999	0.027	0.03	8.14e-05	PD_vs_HC
WDR45	0.00317136	-0.240951	0.136	0.14	1	PD_vs_HC
BPGM	0.777346	-0.240258	0.079	0.079	1	PD_vs_HC
C9orf16	0.0220987	-0.240114	0.497	0.504	1	PD_vs_HC
CDC25B	0.494571	-0.239845	0.217	0.216	1	PD_vs_HC
RPS8	2.86e-05	-0.239835	0.926	0.932	0.869697	PD_vs_HC
RPL11	2.09e-10	-0.239827	0.932	0.936	6.34e-06	PD_vs_HC
AL158071.3	0.200442	-0.239693	0.027	0.027	1	PD_vs_HC
TCTA	0.0605029	-0.239622	0.08	0.082	1	PD_vs_HC
IDI1	2.02e-06	-0.239297	0.309	0.316	0.0612732	PD_vs_HC
TMEM44-AS1	0.0014062	-0.239168	0.065	0.068	1	PD_vs_HC
HMGA1	0.731138	-0.238898	0.19	0.19	1	PD_vs_HC
NBL1	0.00744636	-0.238738	0.012	0.013	1	PD_vs_HC
SHFL	1.58e-08	-0.238545	0.232	0.24	0.000480362	PD_vs_HC
RPL4	0.298992	-0.237114	0.852	0.857	1	PD_vs_HC
PHF1	0.0445263	-0.237064	0.226	0.229	1	PD_vs_HC
RPL7A	1.79e-05	-0.236834	0.906	0.911	0.544408	PD_vs_HC
AP4B1	0.586291	-0.236642	0.066	0.066	1	PD_vs_HC
RPUSD2	0.0195707	-0.236595	0.045	0.047	1	PD_vs_HC
RELL2	0.156004	-0.236551	0.034	0.035	1	PD_vs_HC
AC068338.2	0.380184	-0.236483	0.012	0.013	1	PD_vs_HC
ZNF134	0.0308664	-0.236275	0.04	0.041	1	PD_vs_HC
LINC01215	8.24e-10	-0.236266	0.078	0.084	2.5e-05	PD_vs_HC
PDE6G	0.101416	-0.236081	0.011	0.012	1	PD_vs_HC
EEF1G	0.00358933	-0.236013	0.82	0.823	1	PD_vs_HC
CDKN2AIPNL	0.0189091	-0.235974	0.085	0.087	1	PD_vs_HC
HAUS3	0.859874	-0.235855	0.096	0.096	1	PD_vs_HC
DDX39A	0.250361	-0.235821	0.239	0.241	1	PD_vs_HC
AC008750.7	0.0090728	-0.235725	0.016	0.017	1	PD_vs_HC
CDCA7	0.000515448	-0.23547	0.013	0.014	1	PD_vs_HC
DGCR6L	0.923817	-0.235394	0.177	0.177	1	PD_vs_HC
PNOC	3.59e-05	-0.235388	0.025	0.028	1	PD_vs_HC
RAPGEF5	0.00212736	-0.235302	0.009	0.01	1	PD_vs_HC
LTA	0.000695571	-0.235018	0.036	0.034	1	PD_vs_HC
ITM2A	0.810275	-0.234875	0.315	0.315	1	PD_vs_HC
XAB2	0.466383	-0.234714	0.109	0.108	1	PD_vs_HC
HDAC10	0.0589676	-0.234644	0.081	0.083	1	PD_vs_HC
U62317.4	0.00227165	-0.234624	0.025	0.023	1	PD_vs_HC
FCMR	6.12e-19	-0.234448	0.423	0.44	1.86e-14	PD_vs_HC
DHX58	0.00216044	-0.234071	0.038	0.04	1	PD_vs_HC
USP11	4.92e-11	-0.233639	0.196	0.205	1.5e-06	PD_vs_HC
RHOG	5.52e-07	-0.233487	0.401	0.393	0.0167635	PD_vs_HC
MVD	0.000552537	-0.233386	0.129	0.133	1	PD_vs_HC
NUCB1	0.0398934	-0.233281	0.248	0.252	1	PD_vs_HC
DNAJC3-DT	0.795839	-0.233213	0.019	0.019	1	PD_vs_HC
CALCB	6.81e-09	-0.233059	0.028	0.032	0.000206875	PD_vs_HC
TYROBP	9.49e-115	-0.232721	0.344	0.306	2.88e-110	PD_vs_HC
UCP2	0.600913	-0.232702	0.549	0.549	1	PD_vs_HC
EGR2	0.618303	-0.232496	0.018	0.019	1	PD_vs_HC
FEN1	0.545177	-0.232056	0.029	0.029	1	PD_vs_HC
AC007541.1	0.397899	-0.231949	0.014	0.014	1	PD_vs_HC
TUT1	2.72e-05	-0.231849	0.064	0.068	0.826169	PD_vs_HC
HSPA4	0.000506602	-0.231573	0.26	0.265	1	PD_vs_HC
TMSB10	0.000789104	-0.231328	0.94	0.946	1	PD_vs_HC
HLA-C	0.00373392	-0.231288	0.93	0.931	1	PD_vs_HC
IFIT3	0.662427	-0.23115	0.048	0.048	1	PD_vs_HC
FAM3A	0.00233135	-0.230643	0.081	0.084	1	PD_vs_HC
TMEM41A	0.21941	-0.230596	0.074	0.075	1	PD_vs_HC
GNB2	1.03e-06	-0.230573	0.365	0.356	0.0313547	PD_vs_HC
CALR	0.00667519	-0.230489	0.486	0.494	1	PD_vs_HC
TNFRSF14	0.226629	-0.229785	0.344	0.346	1	PD_vs_HC
KBTBD8	0.93971	-0.229629	0.022	0.022	1	PD_vs_HC
GATD3B	0.015483	-0.229561	0.088	0.09	1	PD_vs_HC
PGD	2.28e-10	-0.229532	0.155	0.147	6.94e-06	PD_vs_HC
AL355001.2	0.350657	-0.229022	0.016	0.017	1	PD_vs_HC
C19orf54	0.0868439	-0.228774	0.018	0.019	1	PD_vs_HC
CXCR6	0.0217798	-0.228549	0.017	0.018	1	PD_vs_HC
CHKA	0.0175968	-0.228447	0.105	0.107	1	PD_vs_HC
STAT3	2.86e-12	-0.227958	0.583	0.589	8.69e-08	PD_vs_HC
HCAR2	0.442495	-0.227793	0.014	0.013	1	PD_vs_HC
ANKRD36B	8.65e-16	-0.227185	0.171	0.181	2.63e-11	PD_vs_HC
SPACA6	0.0103432	-0.227163	0.019	0.02	1	PD_vs_HC
MAP1LC3B	5.01e-05	-0.226765	0.435	0.429	1	PD_vs_HC
FCHSD1	0.327772	-0.226637	0.052	0.053	1	PD_vs_HC
LGALS9	0.00254664	-0.226544	0.144	0.14	1	PD_vs_HC
FKBP1A	1.38e-20	-0.22606	0.392	0.377	4.19e-16	PD_vs_HC
SLC2A11	0.00159515	-0.2259	0.051	0.053	1	PD_vs_HC
B3GNT2	0.0149679	-0.225811	0.135	0.132	1	PD_vs_HC
HIST1H2BN	0.000532082	-0.225468	0.049	0.046	1	PD_vs_HC
ATP6V1G1	0.000519354	-0.225413	0.655	0.663	1	PD_vs_HC
UBA6-AS1	5.98e-05	-0.225408	0.118	0.123	1	PD_vs_HC
SSR2	0.00201489	-0.225329	0.622	0.633	1	PD_vs_HC
SPATA6L	1.41e-05	-0.225168	0.031	0.034	0.427062	PD_vs_HC
NOP53	4.64e-07	-0.225011	0.732	0.74	0.0140932	PD_vs_HC
PFDN5	0.249363	-0.224821	0.854	0.861	1	PD_vs_HC
SLC50A1	0.34917	-0.224633	0.09	0.091	1	PD_vs_HC
BCAS2	0.428996	-0.224595	0.351	0.352	1	PD_vs_HC
DENND3	0.00377092	-0.224475	0.145	0.14	1	PD_vs_HC
LMF2	0.219145	-0.224296	0.128	0.13	1	PD_vs_HC
AC022364.1	0.0435981	-0.224128	0.009	0.01	1	PD_vs_HC
AL691432.2	0.26635	-0.22398	0.026	0.027	1	PD_vs_HC
AC092445.1	0.00784356	-0.223928	0.016	0.017	1	PD_vs_HC
CADM1	0.358797	-0.223808	0.045	0.044	1	PD_vs_HC
PRKCSH	0.384878	-0.223315	0.227	0.228	1	PD_vs_HC
EIF4H	0.00252302	-0.223281	0.372	0.377	1	PD_vs_HC
TARBP2	0.204954	-0.223216	0.04	0.039	1	PD_vs_HC
TIGD1	0.0154382	-0.223112	0.028	0.029	1	PD_vs_HC
SUMO3	0.36811	-0.223055	0.241	0.241	1	PD_vs_HC
SPINT2	0.849389	-0.223012	0.138	0.138	1	PD_vs_HC
CPD	0.000496181	-0.22301	0.233	0.226	1	PD_vs_HC
SEC14L1	0.587125	-0.222627	0.244	0.244	1	PD_vs_HC
SLC25A39	0.86795	-0.222269	0.15	0.15	1	PD_vs_HC
TIMP1	4.8e-31	-0.222022	0.295	0.274	1.46e-26	PD_vs_HC
ACRBP	0.227399	-0.221784	0.018	0.019	1	PD_vs_HC
RPS23	0.000140274	-0.22165	0.926	0.927	1	PD_vs_HC
ZNF581	0.471408	-0.221354	0.104	0.105	1	PD_vs_HC
RAB34	0.905912	-0.221255	0.037	0.037	1	PD_vs_HC
AL109741.1	0.229774	-0.221044	0.024	0.023	1	PD_vs_HC
RPS28	0.00829221	-0.220923	0.93	0.933	1	PD_vs_HC
GFER	0.116551	-0.220855	0.092	0.094	1	PD_vs_HC
QARS	0.454792	-0.220841	0.142	0.142	1	PD_vs_HC
AP005329.1	0.800876	-0.220711	0.014	0.014	1	PD_vs_HC
ZNF687-AS1	0.547396	-0.220616	0.01	0.01	1	PD_vs_HC
ALG12	0.000556026	-0.220316	0.072	0.075	1	PD_vs_HC
LINC02422	1.2e-08	-0.22024	0.051	0.055	0.000363797	PD_vs_HC
CASTOR1	0.675717	-0.220032	0.026	0.026	1	PD_vs_HC
ISG20L2	0.353351	-0.220015	0.144	0.143	1	PD_vs_HC
TMC4	0.00156563	-0.219825	0.016	0.018	1	PD_vs_HC
SNRPN	0.433612	-0.219727	0.338	0.338	1	PD_vs_HC
NXF1	0.0510144	-0.21956	0.13	0.128	1	PD_vs_HC
RPS7	0.325125	-0.219364	0.911	0.915	1	PD_vs_HC
NOSIP	0.594097	-0.219321	0.46	0.457	1	PD_vs_HC
DCXR	0.138855	-0.219059	0.235	0.233	1	PD_vs_HC
NDUFB9	0.0389474	-0.218842	0.455	0.459	1	PD_vs_HC
DCAF4	1.35e-06	-0.218711	0.047	0.051	0.0409427	PD_vs_HC
DEDD	0.962251	-0.21832	0.094	0.094	1	PD_vs_HC
TMEM9	0.997378	-0.218308	0.048	0.048	1	PD_vs_HC
C22orf39	0.206863	-0.218243	0.13	0.128	1	PD_vs_HC
ST13	0.110509	-0.2179	0.493	0.497	1	PD_vs_HC
MICAL1	0.0566164	-0.2179	0.101	0.103	1	PD_vs_HC
EBLN3P	2e-10	-0.217544	0.243	0.253	6.07e-06	PD_vs_HC
TSR2	0.347852	-0.217388	0.179	0.18	1	PD_vs_HC
NACA	0.0254272	-0.217272	0.892	0.901	1	PD_vs_HC
SLC25A3	0.692164	-0.217239	0.587	0.588	1	PD_vs_HC
UXT	0.0032076	-0.217113	0.556	0.562	1	PD_vs_HC
UBA7	0.000526416	-0.217045	0.092	0.089	1	PD_vs_HC
ZNF580	0.981386	-0.216751	0.107	0.107	1	PD_vs_HC
TMEM256	0.369038	-0.216542	0.272	0.271	1	PD_vs_HC
ARL4A	0.0154458	-0.216457	0.212	0.207	1	PD_vs_HC
AC099343.3	0.0538171	-0.216398	0.045	0.046	1	PD_vs_HC
LINC01619	7.68e-61	-0.21636	0.739	0.646	2.33e-56	PD_vs_HC
LINC00469	0.0509492	-0.216248	0.014	0.015	1	PD_vs_HC
ZNF844	4.31e-08	-0.21602	0.053	0.058	0.00130712	PD_vs_HC
C6orf136	0.232149	-0.215406	0.072	0.071	1	PD_vs_HC
ACP5	0.805757	-0.215126	0.059	0.059	1	PD_vs_HC
AL022345.4	0.547267	-0.214958	0.014	0.014	1	PD_vs_HC
LINC02649	0.0188567	-0.214622	0.056	0.058	1	PD_vs_HC
GLMP	0.00420695	-0.214532	0.051	0.049	1	PD_vs_HC
GABARAP	1.42e-55	-0.214401	0.673	0.659	4.32e-51	PD_vs_HC
PIM1	2.39e-11	-0.214167	0.292	0.301	7.25e-07	PD_vs_HC
FAM30A	7.13e-09	-0.214077	0.028	0.032	0.000216433	PD_vs_HC
PRKAG2-AS1	0.163135	-0.214034	0.046	0.047	1	PD_vs_HC
CUTA	0.693316	-0.213716	0.466	0.469	1	PD_vs_HC
CD163L1	0.002231	-0.213594	0.01	0.011	1	PD_vs_HC
LINC01506	0.0313749	-0.21332	0.012	0.012	1	PD_vs_HC
ZFAND1	0.540189	-0.21306	0.158	0.159	1	PD_vs_HC
KXD1	0.595435	-0.213007	0.175	0.176	1	PD_vs_HC
OASL	0.0643427	-0.212887	0.068	0.066	1	PD_vs_HC
RCE1	0.435361	-0.212881	0.063	0.063	1	PD_vs_HC
CACNA2D4	0.715555	-0.212645	0.035	0.036	1	PD_vs_HC
C12orf66	0.00333938	-0.212407	0.035	0.037	1	PD_vs_HC
CLCF1	0.605023	-0.212274	0.03	0.03	1	PD_vs_HC
RAC2	6.42e-17	-0.212232	0.711	0.705	1.95e-12	PD_vs_HC
MAX	6.85e-36	-0.212108	0.48	0.461	2.08e-31	PD_vs_HC
ARHGDIB	0.374179	-0.212103	0.877	0.883	1	PD_vs_HC
EMC4	0.680567	-0.212091	0.215	0.215	1	PD_vs_HC
RSL24D1	0.502665	-0.211791	0.48	0.481	1	PD_vs_HC
ARRDC1-AS1	0.00564605	-0.21168	0.044	0.046	1	PD_vs_HC
TCTN1	0.00258779	-0.211339	0.032	0.034	1	PD_vs_HC
GPATCH3	0.81715	-0.211214	0.064	0.064	1	PD_vs_HC
TRIAP1	0.208166	-0.21117	0.105	0.103	1	PD_vs_HC
TMEM39A	0.00720776	-0.211043	0.132	0.135	1	PD_vs_HC
AC011246.1	0.0993125	-0.211015	0.013	0.014	1	PD_vs_HC
ZNF664	0.513212	-0.210448	0.048	0.047	1	PD_vs_HC
TPI1	2.95e-17	-0.210437	0.472	0.462	8.96e-13	PD_vs_HC
ZCCHC18	0.0168304	-0.210386	0.013	0.014	1	PD_vs_HC
STARD4	2.51e-05	-0.210239	0.064	0.067	0.761718	PD_vs_HC
ARHGEF1	0.0580445	-0.210041	0.52	0.524	1	PD_vs_HC
TNFRSF13B	5.25e-05	-0.209732	0.021	0.023	1	PD_vs_HC
IMP4	0.00159668	-0.209679	0.156	0.16	1	PD_vs_HC
MCM6	0.00163041	-0.209411	0.075	0.078	1	PD_vs_HC
NUDT18	0.272399	-0.209407	0.045	0.044	1	PD_vs_HC
AL121658.1	0.501445	-0.209398	0.01	0.01	1	PD_vs_HC
NR1H2	0.246969	-0.209204	0.215	0.214	1	PD_vs_HC
KLHL14	1.14e-12	-0.209102	0.025	0.029	3.46e-08	PD_vs_HC
USP18	0.0272579	-0.209059	0.028	0.029	1	PD_vs_HC
CCNI	0.17636	-0.208905	0.765	0.77	1	PD_vs_HC
SMDT1	0.756947	-0.208747	0.541	0.539	1	PD_vs_HC
GPR141	0.00086128	-0.20874	0.025	0.024	1	PD_vs_HC
WDR1	1.99e-36	-0.208291	0.356	0.336	6.05e-32	PD_vs_HC
AP002748.4	0.0234368	-0.20829	0.035	0.036	1	PD_vs_HC
FADS3	0.021208	-0.208164	0.033	0.035	1	PD_vs_HC
IL17RC	0.133074	-0.208061	0.012	0.012	1	PD_vs_HC
SLC40A1	1.43e-114	-0.207992	0.074	0.055	4.33e-110	PD_vs_HC
EIF2B5	0.26637	-0.207991	0.113	0.112	1	PD_vs_HC
IRF8	0.00180029	-0.207817	0.125	0.121	1	PD_vs_HC
PHB2	0.314184	-0.20772	0.355	0.354	1	PD_vs_HC
FAAP20	0.0105137	-0.207579	0.26	0.264	1	PD_vs_HC
PIGW	0.124497	-0.20746	0.016	0.017	1	PD_vs_HC
AP001636.3	3.37e-17	-0.207279	0.032	0.037	1.02e-12	PD_vs_HC
ANP32B	0.239681	-0.207216	0.627	0.625	1	PD_vs_HC
SNHG20	0.00748223	-0.205956	0.05	0.052	1	PD_vs_HC
LENG8	0.139607	-0.205539	0.31	0.312	1	PD_vs_HC
EIF3G	0.016497	-0.205326	0.593	0.591	1	PD_vs_HC
DUSP8	0.892968	-0.205283	0.024	0.024	1	PD_vs_HC
PGAP3	0.692621	-0.205075	0.04	0.04	1	PD_vs_HC
GRAMD2B	0.00035072	-0.205058	0.077	0.08	1	PD_vs_HC
LUCAT1	0.0010365	-0.204924	0.06	0.057	1	PD_vs_HC
AC231533.1	1.4e-08	-0.204509	0.021	0.024	0.00042464	PD_vs_HC
RNF26	0.469569	-0.204384	0.038	0.037	1	PD_vs_HC
NAA10	0.175651	-0.204053	0.215	0.214	1	PD_vs_HC
RSL1D1	0.918	-0.203903	0.441	0.441	1	PD_vs_HC
RGPD2	0.000191818	-0.203892	0.029	0.032	1	PD_vs_HC
STXBP2	1.49e-12	-0.203708	0.311	0.301	4.51e-08	PD_vs_HC
ATAD3B	0.00336744	-0.203641	0.048	0.05	1	PD_vs_HC
AC025569.1	0.0179158	-0.203588	0.011	0.012	1	PD_vs_HC
PCED1B-AS1	0.147356	-0.203503	0.642	0.643	1	PD_vs_HC
MAN1B1-DT	0.976401	-0.203488	0.026	0.026	1	PD_vs_HC
RABL2B	0.214713	-0.20348	0.091	0.092	1	PD_vs_HC
LINC00653	0.00270099	-0.203415	0.023	0.024	1	PD_vs_HC
U2AF1L4	0.507072	-0.202965	0.128	0.127	1	PD_vs_HC
CLEC10A	7.84e-05	-0.202875	0.016	0.014	1	PD_vs_HC
BIRC3	0.179661	-0.202839	0.332	0.328	1	PD_vs_HC
OAS3	0.0606167	-0.202795	0.052	0.053	1	PD_vs_HC
AIP	0.00310903	-0.202637	0.308	0.303	1	PD_vs_HC
CCDC59	0.00323119	-0.202595	0.301	0.307	1	PD_vs_HC
HMGB2	0.42245	-0.202561	0.395	0.397	1	PD_vs_HC
C16orf58	0.798694	-0.20233	0.056	0.056	1	PD_vs_HC
SERP1	0.00122272	-0.202188	0.656	0.653	1	PD_vs_HC
AL022069.3	0.614177	-0.201885	0.012	0.012	1	PD_vs_HC
RPIA	0.00652576	-0.201728	0.168	0.171	1	PD_vs_HC
CFAP410	0.0453623	-0.201131	0.072	0.074	1	PD_vs_HC
TAX1BP3	2.43e-05	-0.201042	0.065	0.062	0.738539	PD_vs_HC
ZNF622	0.280717	-0.200987	0.146	0.145	1	PD_vs_HC
NPIPB11	0.233632	-0.200954	0.015	0.016	1	PD_vs_HC
AC079630.1	0.689296	-0.200815	0.012	0.012	1	PD_vs_HC
TMEM175	0.0164599	-0.200793	0.082	0.084	1	PD_vs_HC
NMB	0.948051	-0.200611	0.024	0.023	1	PD_vs_HC
LINC02273	0.232371	-0.199962	0.103	0.104	1	PD_vs_HC
ZNF593	0.609211	-0.199895	0.08	0.079	1	PD_vs_HC
CCNT1	7.34e-07	-0.199871	0.295	0.303	0.0222781	PD_vs_HC
NDUFA6	1.85e-07	-0.199676	0.294	0.286	0.00560662	PD_vs_HC
RTL8A	0.0445973	-0.19959	0.058	0.056	1	PD_vs_HC
RHNO1	0.0867493	-0.199462	0.059	0.061	1	PD_vs_HC
LDHB	0.0227106	-0.199164	0.609	0.614	1	PD_vs_HC
SERF2	2.58e-27	-0.199154	0.868	0.884	7.83e-23	PD_vs_HC
STARD7	0.241665	-0.199124	0.224	0.223	1	PD_vs_HC
SLBP	2.71e-08	-0.198846	0.234	0.226	0.000822881	PD_vs_HC
CNPPD1	5.4e-05	-0.198831	0.164	0.159	1	PD_vs_HC
AP001816.1	0.748277	-0.19883	0.018	0.018	1	PD_vs_HC
EIF1AD	0.714742	-0.19841	0.065	0.064	1	PD_vs_HC
MIF	0.0377925	-0.198277	0.704	0.71	1	PD_vs_HC
JUP	0.726378	-0.198139	0.022	0.022	1	PD_vs_HC
NDUFV1	0.0742801	-0.198014	0.324	0.328	1	PD_vs_HC
GAS6	0.170233	-0.197954	0.009	0.01	1	PD_vs_HC
SF3B4	0.000149346	-0.197934	0.159	0.154	1	PD_vs_HC
RNF212	0.00118369	-0.197847	0.014	0.015	1	PD_vs_HC
S100A12	8.64e-18	-0.19764	0.12	0.11	2.62e-13	PD_vs_HC
RPS27A	0.384849	-0.197602	0.937	0.937	1	PD_vs_HC
MIR3945HG	3.61e-05	-0.197435	0.017	0.015	1	PD_vs_HC
RPL39	0.837992	-0.197151	0.938	0.935	1	PD_vs_HC
PCDH9	2.18e-20	-0.196814	0.031	0.037	6.63e-16	PD_vs_HC
BAG6	0.0227176	-0.196679	0.17	0.167	1	PD_vs_HC
DMKN	0.551617	-0.196482	0.01	0.01	1	PD_vs_HC
SPI1	1.11e-12	-0.1964	0.175	0.166	3.37e-08	PD_vs_HC
CSKMT	7.87e-05	-0.19636	0.09	0.086	1	PD_vs_HC
KIFC2	0.655358	-0.196352	0.027	0.027	1	PD_vs_HC
AC084018.2	0.976845	-0.196285	0.022	0.022	1	PD_vs_HC
TRAF7	0.241161	-0.196258	0.076	0.075	1	PD_vs_HC
PTPN1	0.263596	-0.196213	0.484	0.47	1	PD_vs_HC
AC012447.1	1.05e-86	-0.196189	0.088	0.07	3.19e-82	PD_vs_HC
RPS25	0.173396	-0.195853	0.912	0.915	1	PD_vs_HC
NONO	0.565137	-0.195798	0.355	0.355	1	PD_vs_HC
PRR13	9.57e-09	-0.195507	0.547	0.542	0.000290663	PD_vs_HC
RPP21	0.0315689	-0.195381	0.171	0.169	1	PD_vs_HC
AKT1S1	0.155577	-0.195267	0.041	0.04	1	PD_vs_HC
PEBP1	0.0215389	-0.195194	0.433	0.441	1	PD_vs_HC
SYS1	0.00155251	-0.19475	0.141	0.137	1	PD_vs_HC
RPS14	0.0126399	-0.19421	0.931	0.932	1	PD_vs_HC
PLEKHG2	0.246095	-0.194142	0.055	0.056	1	PD_vs_HC
PSME2	0.000862486	-0.194137	0.492	0.488	1	PD_vs_HC
MTHFD2	0.35103	-0.19401	0.146	0.145	1	PD_vs_HC
IRF1	6.48e-06	-0.193688	0.543	0.539	0.196649	PD_vs_HC
TEPSIN	0.671082	-0.19356	0.054	0.054	1	PD_vs_HC
EWSR1	0.689197	-0.193541	0.41	0.413	1	PD_vs_HC
RAB30	0.0026643	-0.193442	0.117	0.121	1	PD_vs_HC
TIMM17A	0.0658441	-0.193327	0.201	0.204	1	PD_vs_HC
IL12RB2	0.0869556	-0.19331	0.062	0.063	1	PD_vs_HC
AC016773.1	0.0645751	-0.193252	0.016	0.017	1	PD_vs_HC
BORCS8	0.836431	-0.192638	0.078	0.078	1	PD_vs_HC
OCIAD2	0.0652617	-0.192575	0.307	0.311	1	PD_vs_HC
LENG9	0.302858	-0.192441	0.065	0.066	1	PD_vs_HC
KLF3	3.41e-13	-0.192271	0.543	0.555	1.04e-08	PD_vs_HC
GSTK1	0.0167372	-0.192215	0.566	0.563	1	PD_vs_HC
PFN1	1.39e-61	-0.192118	0.861	0.865	4.23e-57	PD_vs_HC
TP53INP1	1.36e-07	-0.19208	0.106	0.1	0.00413318	PD_vs_HC
RPL34	0.169088	-0.191662	0.943	0.944	1	PD_vs_HC
ATG4D	0.700223	-0.191642	0.096	0.096	1	PD_vs_HC
AC012368.1	0.608122	-0.191569	0.036	0.035	1	PD_vs_HC
FUOM	0.0950559	-0.191493	0.072	0.071	1	PD_vs_HC
FCRL3	1.65e-05	-0.191333	0.082	0.086	0.502351	PD_vs_HC
BCL2L11	0.882496	-0.191291	0.116	0.115	1	PD_vs_HC
SCAND1	0.00214597	-0.191283	0.415	0.412	1	PD_vs_HC
COX14	0.0792344	-0.191241	0.32	0.318	1	PD_vs_HC
AC139530.1	0.0223102	-0.191142	0.046	0.048	1	PD_vs_HC
ALDOC	0.0282997	-0.191065	0.03	0.029	1	PD_vs_HC
PIK3IP1-AS1	6.8e-08	-0.190842	0.14	0.146	0.00206365	PD_vs_HC
LAMP1	0.386065	-0.19062	0.347	0.347	1	PD_vs_HC
NOMO2	0.116131	-0.190576	0.036	0.037	1	PD_vs_HC
UBE2L6	0.00319914	-0.190353	0.262	0.257	1	PD_vs_HC
HSF1	0.0126395	-0.190236	0.206	0.21	1	PD_vs_HC
LINC02284	0.00439956	-0.190108	0.024	0.026	1	PD_vs_HC
NT5C	0.0952123	-0.189917	0.227	0.229	1	PD_vs_HC
ARRB2	0.0214108	-0.189839	0.371	0.369	1	PD_vs_HC
LINC00471	0.689116	-0.189811	0.011	0.011	1	PD_vs_HC
WAS	8.15e-06	-0.189684	0.401	0.395	0.24734	PD_vs_HC
RNF115	8.86e-13	-0.189496	0.432	0.415	2.69e-08	PD_vs_HC
AC091271.1	3.53e-10	-0.189492	0.045	0.041	1.07e-05	PD_vs_HC
HIGD1A	1.52e-07	-0.189373	0.135	0.129	0.00461898	PD_vs_HC
EIF4A1	4.49e-10	-0.189342	0.698	0.695	1.36e-05	PD_vs_HC
RPL26	0.0172354	-0.189251	0.917	0.921	1	PD_vs_HC
HIST1H1D	0.000341569	-0.189047	0.156	0.15	1	PD_vs_HC
MXD1	0.00109073	-0.188984	0.216	0.211	1	PD_vs_HC
MIIP	0.445834	-0.188953	0.098	0.097	1	PD_vs_HC
EIF4EBP3	0.621066	-0.188508	0.069	0.07	1	PD_vs_HC
SGMS1-AS1	0.338724	-0.188458	0.033	0.034	1	PD_vs_HC
TIPARP	1.1e-09	-0.188342	0.204	0.213	3.35e-05	PD_vs_HC
NOC4L	0.477092	-0.188122	0.053	0.052	1	PD_vs_HC
AL133243.2	0.85799	-0.188122	0.02	0.02	1	PD_vs_HC
NGDN	0.000317359	-0.1877	0.203	0.209	1	PD_vs_HC
CORO2B	4.69e-05	-0.187271	0.011	0.012	1	PD_vs_HC
NECAB3	0.265093	-0.18725	0.021	0.02	1	PD_vs_HC
NME2	0.118519	-0.187126	0.626	0.627	1	PD_vs_HC
MSTO1	0.942344	-0.186996	0.027	0.027	1	PD_vs_HC
TRIM61	0.460036	-0.186931	0.022	0.022	1	PD_vs_HC
NIBAN3	1.06e-26	-0.186879	0.073	0.083	3.22e-22	PD_vs_HC
TFAP4	0.521699	-0.186639	0.049	0.049	1	PD_vs_HC
NFKBID	5.54e-09	-0.186598	0.122	0.115	0.000168339	PD_vs_HC
ARMCX3	0.00162497	-0.186549	0.133	0.129	1	PD_vs_HC
NOP2	0.469018	-0.186405	0.099	0.1	1	PD_vs_HC
C16orf86	0.379947	-0.186334	0.017	0.017	1	PD_vs_HC
PRRC2A	0.00536004	-0.186203	0.172	0.169	1	PD_vs_HC
PTRHD1	0.000893248	-0.186119	0.186	0.182	1	PD_vs_HC
MEMO1	0.0214537	-0.186112	0.061	0.059	1	PD_vs_HC
DPH2	0.753277	-0.186045	0.035	0.035	1	PD_vs_HC
MTUS2	0.193014	-0.185994	0.011	0.01	1	PD_vs_HC
AP001269.4	0.096323	-0.1859	0.009	0.01	1	PD_vs_HC
AC079922.2	0.274904	-0.185786	0.03	0.031	1	PD_vs_HC
SFPQ	6.09e-09	-0.185625	0.563	0.554	0.000184925	PD_vs_HC
INPP5K	0.424626	-0.185554	0.17	0.17	1	PD_vs_HC
ATP5F1D	1.52e-06	-0.185536	0.572	0.569	0.0461336	PD_vs_HC
AC016876.1	0.45348	-0.185419	0.029	0.029	1	PD_vs_HC
EIF3E	0.264541	-0.185074	0.709	0.705	1	PD_vs_HC
TMEM243	0.0019149	-0.184981	0.424	0.426	1	PD_vs_HC
LINC00926	5.02e-26	-0.184705	0.083	0.093	1.52e-21	PD_vs_HC
ESS2	0.0436044	-0.184671	0.05	0.048	1	PD_vs_HC
MRPL55	0.280246	-0.184628	0.153	0.152	1	PD_vs_HC
MAD2L2	0.0076477	-0.184409	0.101	0.098	1	PD_vs_HC
TAPBPL	0.373172	-0.184337	0.119	0.12	1	PD_vs_HC
MEA1	2.08e-06	-0.18424	0.155	0.149	0.0630539	PD_vs_HC
IKBKG	0.00142473	-0.183556	0.102	0.099	1	PD_vs_HC
AC087645.2	9.65e-05	-0.183453	0.015	0.017	1	PD_vs_HC
GAS5	0.0271314	-0.183434	0.641	0.643	1	PD_vs_HC
PEF1	0.00318559	-0.182552	0.126	0.123	1	PD_vs_HC
A1BG	0.189072	-0.182262	0.124	0.123	1	PD_vs_HC
RASGRP2	0.0210244	-0.181995	0.42	0.418	1	PD_vs_HC
STMN1	0.0126948	-0.181943	0.158	0.155	1	PD_vs_HC
HIF1A	2.39e-06	-0.18178	0.44	0.448	0.0726522	PD_vs_HC
ZFP36L1	1.45e-66	-0.181747	0.549	0.52	4.41e-62	PD_vs_HC
IGHD	9.42e-21	-0.181678	0.06	0.068	2.86e-16	PD_vs_HC
TBC1D7	0.00230394	-0.181387	0.065	0.062	1	PD_vs_HC
CD300E	6.54e-12	-0.181373	0.09	0.083	1.98e-07	PD_vs_HC
KANSL1-AS1	0.275363	-0.181221	0.065	0.064	1	PD_vs_HC
TST	3.44e-18	-0.180834	0.025	0.021	1.05e-13	PD_vs_HC
AL132709.8	0.917057	-0.18074	0.016	0.016	1	PD_vs_HC
FKBP11	0.995323	-0.180728	0.236	0.235	1	PD_vs_HC
FAM66C	0.638508	-0.180708	0.016	0.016	1	PD_vs_HC
GPSM3	3.38e-13	-0.180419	0.658	0.654	1.03e-08	PD_vs_HC
NOP16	0.989315	-0.180237	0.06	0.06	1	PD_vs_HC
RPS19	0.741098	-0.18001	0.935	0.938	1	PD_vs_HC
HLX	0.196141	-0.179903	0.024	0.023	1	PD_vs_HC
MAPK1IP1L	0.163207	-0.179734	0.406	0.41	1	PD_vs_HC
SPTLC3	0.0106468	-0.179687	0.009	0.01	1	PD_vs_HC
KLHL11	0.0217748	-0.179512	0.035	0.036	1	PD_vs_HC
ZAP70	0.164965	-0.179334	0.331	0.332	1	PD_vs_HC
FUNDC2	0.0433088	-0.179191	0.229	0.226	1	PD_vs_HC
AC008969.1	0.0105393	-0.179158	0.03	0.031	1	PD_vs_HC
PTDSS1	0.281708	-0.178804	0.223	0.225	1	PD_vs_HC
MRPL37	0.307059	-0.178568	0.098	0.097	1	PD_vs_HC
UFD1	0.208607	-0.178556	0.249	0.246	1	PD_vs_HC
FAM189B	0.448899	-0.178543	0.024	0.025	1	PD_vs_HC
LINC00339	0.308375	-0.178212	0.058	0.057	1	PD_vs_HC
NFE2	3.14e-104	-0.178128	0.051	0.036	9.52e-100	PD_vs_HC
FKBP8	1.43e-12	-0.177983	0.419	0.411	4.33e-08	PD_vs_HC
JSRP1	0.79295	-0.177971	0.01	0.01	1	PD_vs_HC
LINC02397	7.54e-09	-0.177938	0.05	0.054	0.000228961	PD_vs_HC
ERN1	1.28e-14	-0.177851	0.328	0.312	3.9e-10	PD_vs_HC
VDAC2	1.24e-05	-0.177799	0.358	0.351	0.377303	PD_vs_HC
WDR83OS	5.5e-18	-0.177723	0.434	0.421	1.67e-13	PD_vs_HC
APBB1	0.0757331	-0.177721	0.125	0.128	1	PD_vs_HC
NREP	0.27166	-0.177702	0.023	0.022	1	PD_vs_HC
FTL	0.815561	-0.177433	0.892	0.901	1	PD_vs_HC
FAAP100	0.0152113	-0.177433	0.043	0.041	1	PD_vs_HC
SRGN	0.000945144	-0.177269	0.795	0.795	1	PD_vs_HC
DPP7	0.00271215	-0.177218	0.358	0.354	1	PD_vs_HC
GZMK	2.74e-07	-0.177122	0.119	0.125	0.00831566	PD_vs_HC
AC091729.3	0.14958	-0.177031	0.02	0.019	1	PD_vs_HC
ETS1	5.82e-22	-0.176873	0.695	0.676	1.77e-17	PD_vs_HC
RPL24	0.00016813	-0.176788	0.896	0.903	1	PD_vs_HC
LY86	0.956841	-0.176663	0.147	0.147	1	PD_vs_HC
CD5	0.0557123	-0.176556	0.207	0.211	1	PD_vs_HC
MSC	0.26468	-0.176555	0.017	0.017	1	PD_vs_HC
EIF4B	1.63e-07	-0.176027	0.632	0.626	0.00493582	PD_vs_HC
GUK1	7.41e-05	-0.175903	0.529	0.528	1	PD_vs_HC
METTL17	0.599299	-0.175647	0.128	0.129	1	PD_vs_HC
SLC39A8	0.000705868	-0.17545	0.113	0.117	1	PD_vs_HC
UTP15	0.656047	-0.175411	0.034	0.033	1	PD_vs_HC
COX6A1	1.17e-25	-0.175331	0.606	0.593	3.56e-21	PD_vs_HC
RNF166	4.02e-12	-0.175327	0.316	0.304	1.22e-07	PD_vs_HC
RPLP1	4.47e-10	-0.175113	0.955	0.955	1.36e-05	PD_vs_HC
RPL15	1.53e-06	-0.174984	0.896	0.904	0.0463889	PD_vs_HC
EIF3I	0.0012362	-0.174891	0.347	0.342	1	PD_vs_HC
BCL7A	0.127303	-0.174877	0.062	0.063	1	PD_vs_HC
NPC2	7.72e-40	-0.174636	0.32	0.299	2.34e-35	PD_vs_HC
DBNDD2	0.000686675	-0.174477	0.063	0.06	1	PD_vs_HC
UGCG	0.233563	-0.174415	0.188	0.185	1	PD_vs_HC
FDFT1	0.177737	-0.174324	0.286	0.289	1	PD_vs_HC
ZNF596	0.787042	-0.1743	0.02	0.02	1	PD_vs_HC
GTF3C5	0.93716	-0.174145	0.087	0.087	1	PD_vs_HC
RUSC1	0.115911	-0.173955	0.045	0.044	1	PD_vs_HC
USP21	0.101307	-0.173665	0.031	0.03	1	PD_vs_HC
COG1	0.159589	-0.173622	0.09	0.092	1	PD_vs_HC
ACP1	0.024512	-0.173482	0.324	0.321	1	PD_vs_HC
MACC1	0.154774	-0.173465	0.012	0.012	1	PD_vs_HC
CYC1	2.15e-05	-0.173393	0.2	0.194	0.652049	PD_vs_HC
RELA-DT	0.870382	-0.173303	0.044	0.044	1	PD_vs_HC
CCR7	0.000616019	-0.173162	0.308	0.314	1	PD_vs_HC
RAB39B	0.678918	-0.173096	0.035	0.035	1	PD_vs_HC
SLC16A11	0.545549	-0.173052	0.014	0.014	1	PD_vs_HC
GML	0.0336978	-0.172864	0.01	0.011	1	PD_vs_HC
KCNMB1	0.0324789	-0.172822	0.017	0.016	1	PD_vs_HC
PLCG1	0.416437	-0.172673	0.1	0.101	1	PD_vs_HC
ITGAE	0.263494	-0.172564	0.165	0.167	1	PD_vs_HC
OGFOD2	0.98546	-0.172519	0.035	0.035	1	PD_vs_HC
VSIR	1.3e-11	-0.172415	0.415	0.406	3.96e-07	PD_vs_HC
FIS1	0.000974687	-0.17226	0.394	0.39	1	PD_vs_HC
SLC41A3	0.332779	-0.172058	0.071	0.072	1	PD_vs_HC
RUVBL2	0.0451875	-0.171815	0.076	0.074	1	PD_vs_HC
GPR65	1.06e-17	-0.171796	0.282	0.268	3.23e-13	PD_vs_HC
YBX3	2.28e-11	-0.171651	0.202	0.213	6.92e-07	PD_vs_HC
AC012360.3	0.00709102	-0.171649	0.036	0.038	1	PD_vs_HC
RPL5	0.000320767	-0.171586	0.903	0.906	1	PD_vs_HC
P4HA2	0.541657	-0.171476	0.015	0.015	1	PD_vs_HC
SLC1A5	0.000192007	-0.171441	0.062	0.059	1	PD_vs_HC
MYL5	0.673304	-0.171356	0.021	0.022	1	PD_vs_HC
TMCO6	0.91017	-0.171341	0.051	0.051	1	PD_vs_HC
IRAK3	1.28e-44	-0.171338	0.163	0.146	3.9e-40	PD_vs_HC
RIC8A	2.35e-06	-0.171118	0.118	0.113	0.0713225	PD_vs_HC
RPL13	0.00849939	-0.171105	0.958	0.957	1	PD_vs_HC
HERC5	0.386321	-0.170906	0.099	0.1	1	PD_vs_HC
MIDN	8.85e-18	-0.170881	0.29	0.275	2.69e-13	PD_vs_HC
ZNF184	0.00208429	-0.170835	0.035	0.033	1	PD_vs_HC
ZNF14	0.10636	-0.170749	0.156	0.158	1	PD_vs_HC
IL18RAP	0.14001	-0.170494	0.066	0.065	1	PD_vs_HC
SPOCK2	0.00639765	-0.170406	0.476	0.482	1	PD_vs_HC
RAB9A	9.7e-05	-0.170276	0.21	0.204	1	PD_vs_HC
LONRF1	0.476991	-0.170203	0.113	0.113	1	PD_vs_HC
TIMM13	0.0100796	-0.17012	0.199	0.195	1	PD_vs_HC
ITPRIP	0.0259178	-0.170017	0.203	0.201	1	PD_vs_HC
CD72	0.169655	-0.169953	0.059	0.06	1	PD_vs_HC
RSRP1	9.89e-12	-0.169909	0.709	0.696	3e-07	PD_vs_HC
FAM32A	1.81e-06	-0.169799	0.217	0.211	0.0549622	PD_vs_HC
LYRM9	0.518231	-0.169664	0.062	0.063	1	PD_vs_HC
NIPSNAP1	0.722325	-0.169533	0.096	0.097	1	PD_vs_HC
IFRD2	0.947808	-0.169482	0.083	0.083	1	PD_vs_HC
TOB1-AS1	0.040191	-0.16946	0.031	0.03	1	PD_vs_HC
ACTN1	1.71e-34	-0.16939	0.231	0.214	5.2e-30	PD_vs_HC
PHF5A	6.12e-06	-0.169377	0.189	0.183	0.185793	PD_vs_HC
EIF1B	6.95e-10	-0.169344	0.351	0.342	2.11e-05	PD_vs_HC
UAP1	0.648707	-0.16916	0.131	0.131	1	PD_vs_HC
GABPB1-AS1	0.00852062	-0.169121	0.267	0.271	1	PD_vs_HC
IGLC2	0.0274799	-0.169109	0.124	0.126	1	PD_vs_HC
UBQLN2	0.170876	-0.16892	0.146	0.144	1	PD_vs_HC
NUDT4	0.812598	-0.168777	0.178	0.179	1	PD_vs_HC
CABP4	0.372369	-0.16871	0.01	0.01	1	PD_vs_HC
CCS	0.711213	-0.168698	0.162	0.162	1	PD_vs_HC
POLR2G	0.000408158	-0.168385	0.251	0.246	1	PD_vs_HC
DOCK4	5.97e-24	-0.168212	0.06	0.052	1.81e-19	PD_vs_HC
TMEM219	5.14e-15	-0.168111	0.335	0.323	1.56e-10	PD_vs_HC
DHPS	0.0664851	-0.16809	0.192	0.19	1	PD_vs_HC
ABCB4	2.52e-07	-0.167951	0.023	0.025	0.00764662	PD_vs_HC
PSME1	3.31e-07	-0.167892	0.691	0.696	0.0100644	PD_vs_HC
ADAM28	9.8e-14	-0.167619	0.091	0.099	2.98e-09	PD_vs_HC
RAN	2.3e-13	-0.167424	0.554	0.546	6.99e-09	PD_vs_HC
TRAPPC6A	0.124218	-0.167346	0.234	0.237	1	PD_vs_HC
C6orf99	0.0119981	-0.16731	0.033	0.031	1	PD_vs_HC
USP36	0.187133	-0.166817	0.302	0.3	1	PD_vs_HC
GLA	4.65e-12	-0.166803	0.084	0.077	1.41e-07	PD_vs_HC
RBM38	0.000576022	-0.166689	0.253	0.247	1	PD_vs_HC
ST20-AS1	0.0337481	-0.166658	0.016	0.015	1	PD_vs_HC
SAT2	3.57e-10	-0.166611	0.231	0.222	1.08e-05	PD_vs_HC
UQCRC1	2.86e-05	-0.166474	0.22	0.214	0.868751	PD_vs_HC
DLGAP1	0.0417397	-0.166313	0.03	0.029	1	PD_vs_HC
NUDT21	0.131861	-0.166122	0.187	0.185	1	PD_vs_HC
AMZ2	0.00024852	-0.166068	0.122	0.118	1	PD_vs_HC
PAN2	0.0507073	-0.166048	0.045	0.043	1	PD_vs_HC
TENT5A	5.72e-05	-0.16582	0.16	0.155	1	PD_vs_HC
HTRA2	0.035741	-0.165719	0.068	0.066	1	PD_vs_HC
ANAPC15	0.00358293	-0.165591	0.16	0.157	1	PD_vs_HC
POLR1D	0.000577215	-0.165395	0.452	0.446	1	PD_vs_HC
AL162493.1	2.18e-06	-0.165291	0.02	0.022	0.0660496	PD_vs_HC
RBKS	0.418446	-0.165209	0.071	0.072	1	PD_vs_HC
NDC80	0.00409657	-0.165148	0.036	0.038	1	PD_vs_HC
SPATA2	0.0260855	-0.165073	0.03	0.029	1	PD_vs_HC
NAXE	1.71e-09	-0.165071	0.148	0.14	5.18e-05	PD_vs_HC
TMED2	1.95e-09	-0.165035	0.287	0.278	5.93e-05	PD_vs_HC
UQCRH	9.39e-08	-0.164915	0.625	0.623	0.00285066	PD_vs_HC
SOCS2	3.32e-05	-0.164793	0.047	0.044	1	PD_vs_HC
WDR55	0.173444	-0.16477	0.077	0.075	1	PD_vs_HC
ACY1	0.321939	-0.164629	0.022	0.022	1	PD_vs_HC
HRH2	4.62e-75	-0.164629	0.127	0.105	1.4e-70	PD_vs_HC
FCRL5	7.24e-06	-0.164616	0.015	0.017	0.219697	PD_vs_HC
MYBBP1A	0.469046	-0.164598	0.051	0.051	1	PD_vs_HC
TIMM10B	0.00590109	-0.164285	0.107	0.104	1	PD_vs_HC
NDUFB11	4.55e-09	-0.164274	0.53	0.525	0.000138171	PD_vs_HC
CSTA	1.52e-23	-0.164172	0.131	0.119	4.63e-19	PD_vs_HC
IFI35	0.00530916	-0.164073	0.149	0.145	1	PD_vs_HC
ABHD4	4.01e-14	-0.163936	0.025	0.021	1.22e-09	PD_vs_HC
FLT3LG	0.000462096	-0.163805	0.332	0.326	1	PD_vs_HC
DNAJB2	2.64e-05	-0.163746	0.088	0.084	0.801594	PD_vs_HC
RNF125	1.26e-35	-0.163574	0.575	0.54	3.83e-31	PD_vs_HC
LPAR2	0.0534344	-0.163363	0.072	0.071	1	PD_vs_HC
PARP10	0.00370596	-0.163273	0.136	0.133	1	PD_vs_HC
NKG7	3.36e-08	-0.163203	0.438	0.426	0.00101865	PD_vs_HC
C11orf21	2.15e-08	-0.16283	0.133	0.127	0.000652465	PD_vs_HC
HINT2	0.0873359	-0.162672	0.14	0.138	1	PD_vs_HC
TRMT61A	0.82034	-0.162575	0.041	0.041	1	PD_vs_HC
RAB5C	9.41e-07	-0.162551	0.379	0.373	0.0285609	PD_vs_HC
RRM2	0.133876	-0.162539	0.014	0.015	1	PD_vs_HC
RNPS1	0.0547228	-0.16252	0.412	0.412	1	PD_vs_HC
AC010175.1	0.277521	-0.162516	0.046	0.047	1	PD_vs_HC
SGO1-AS1	0.111371	-0.162471	0.117	0.118	1	PD_vs_HC
RBM8A	5.2e-13	-0.162387	0.432	0.422	1.58e-08	PD_vs_HC
TIMM17B	7.69e-07	-0.162307	0.153	0.147	0.0233339	PD_vs_HC
LINC01006	0.355379	-0.162304	0.016	0.016	1	PD_vs_HC
YDJC	0.134894	-0.162295	0.135	0.133	1	PD_vs_HC
ZDHHC6	0.0640431	-0.162175	0.161	0.159	1	PD_vs_HC
SLC25A6	5.43e-16	-0.161957	0.721	0.719	1.65e-11	PD_vs_HC
SLC18A2	0.22754	-0.161907	0.021	0.022	1	PD_vs_HC
FASN	0.000255558	-0.161861	0.034	0.032	1	PD_vs_HC
AL117332.1	0.0835451	-0.161721	0.011	0.012	1	PD_vs_HC
PLCH2	0.245848	-0.161647	0.016	0.015	1	PD_vs_HC
CPNE5	0.532326	-0.161551	0.03	0.03	1	PD_vs_HC
SORBS2	0.577127	-0.161514	0.011	0.01	1	PD_vs_HC
ZNF213-AS1	0.364462	-0.161458	0.061	0.061	1	PD_vs_HC
LETMD1	0.445016	-0.161403	0.217	0.217	1	PD_vs_HC
TSPAN4	0.239452	-0.161376	0.034	0.033	1	PD_vs_HC
GZMM	0.426927	-0.161364	0.418	0.422	1	PD_vs_HC
APEH	0.00177962	-0.16078	0.103	0.1	1	PD_vs_HC
BCL7B	0.000428252	-0.160761	0.221	0.217	1	PD_vs_HC
LINC01569	0.754589	-0.160651	0.011	0.011	1	PD_vs_HC
MAP2K3	2.38e-14	-0.160648	0.206	0.195	7.24e-10	PD_vs_HC
SEPTIN1	5.48e-07	-0.16061	0.36	0.353	0.0166266	PD_vs_HC
DDAH2	0.901721	-0.160571	0.082	0.082	1	PD_vs_HC
WHRN	0.00128564	-0.160348	0.038	0.04	1	PD_vs_HC
ERVK3-1	0.00994562	-0.160189	0.201	0.198	1	PD_vs_HC
TBL3	0.00245361	-0.159867	0.05	0.047	1	PD_vs_HC
NTMT1	0.182034	-0.15985	0.115	0.113	1	PD_vs_HC
MYC	0.836122	-0.15973	0.172	0.172	1	PD_vs_HC
NHP2	0.000138827	-0.159689	0.276	0.27	1	PD_vs_HC
BACE2	1.24e-05	-0.15963	0.024	0.026	0.376341	PD_vs_HC
ZFAS1	3.74e-12	-0.159592	0.708	0.699	1.14e-07	PD_vs_HC
ZNF703	3.19e-09	-0.159506	0.027	0.024	9.69e-05	PD_vs_HC
TSTD1	0.0219779	-0.159503	0.338	0.342	1	PD_vs_HC
RPL22	2.24e-13	-0.159446	0.893	0.898	6.81e-09	PD_vs_HC
B3GNT7	1.25e-06	-0.159298	0.014	0.012	0.0379029	PD_vs_HC
GPR27	0.285954	-0.159164	0.013	0.013	1	PD_vs_HC
URB1-AS1	0.27224	-0.159153	0.019	0.019	1	PD_vs_HC
MAPKAPK5-AS1	0.282097	-0.159147	0.199	0.198	1	PD_vs_HC
CTNNAL1	0.0628553	-0.159132	0.022	0.021	1	PD_vs_HC
GRPEL1	0.00137127	-0.159116	0.187	0.183	1	PD_vs_HC
BLK	2.71e-24	-0.158969	0.076	0.085	8.22e-20	PD_vs_HC
SYAP1	0.922839	-0.158859	0.368	0.368	1	PD_vs_HC
TAF9	0.000165135	-0.158611	0.18	0.175	1	PD_vs_HC
HUS1	0.0112449	-0.158605	0.127	0.124	1	PD_vs_HC
AC016831.1	0.645515	-0.158487	0.038	0.038	1	PD_vs_HC
AL162458.1	0.609693	-0.158414	0.018	0.018	1	PD_vs_HC
LIMK2	5.66e-14	-0.15827	0.156	0.146	1.72e-09	PD_vs_HC
PUF60	1.1e-08	-0.158252	0.253	0.244	0.000333716	PD_vs_HC
YKT6	0.0258303	-0.158034	0.083	0.081	1	PD_vs_HC
MEPCE	2.08e-27	-0.157824	0.101	0.09	6.32e-23	PD_vs_HC
AC069431.1	0.236588	-0.15776	0.012	0.011	1	PD_vs_HC
ZNF689	0.160744	-0.157647	0.04	0.039	1	PD_vs_HC
CD83	0.000178933	-0.157627	0.243	0.239	1	PD_vs_HC
RTRAF	3.82e-07	-0.157456	0.424	0.415	0.0116004	PD_vs_HC
CREB3L4	0.476653	-0.157183	0.017	0.016	1	PD_vs_HC
DNAJB6	3.89e-08	-0.157183	0.51	0.501	0.0011818	PD_vs_HC
IRS2	1.24e-05	-0.157155	0.203	0.197	0.376064	PD_vs_HC
AL035587.2	0.386369	-0.15714	0.038	0.037	1	PD_vs_HC
FXYD1	0.837649	-0.157116	0.048	0.047	1	PD_vs_HC
RPL36	0.00436786	-0.157106	0.908	0.914	1	PD_vs_HC
SLC44A2	0.336324	-0.157056	0.356	0.359	1	PD_vs_HC
C20orf96	0.0444673	-0.156966	0.015	0.014	1	PD_vs_HC
TM2D2	3.44e-13	-0.156934	0.064	0.058	1.05e-08	PD_vs_HC
HSPA13	0.742159	-0.156839	0.071	0.071	1	PD_vs_HC
FAM122B	0.0390347	-0.156825	0.106	0.103	1	PD_vs_HC
DSC1	0.619713	-0.156629	0.011	0.01	1	PD_vs_HC
AC018521.5	0.620453	-0.156627	0.045	0.045	1	PD_vs_HC
LSM7	6.17e-06	-0.156562	0.459	0.454	0.187212	PD_vs_HC
EIF2AK2	0.933131	-0.156501	0.322	0.319	1	PD_vs_HC
AL135999.1	0.0925161	-0.156231	0.022	0.021	1	PD_vs_HC
COQ10A	0.845668	-0.156193	0.057	0.057	1	PD_vs_HC
NECTIN2	0.945375	-0.156176	0.023	0.023	1	PD_vs_HC
RNASEH1-AS1	0.0708532	-0.155945	0.033	0.034	1	PD_vs_HC
RUBCNL	0.0921269	-0.155919	0.079	0.08	1	PD_vs_HC
PPP1R2	0.0489447	-0.155889	0.583	0.579	1	PD_vs_HC
MRPL9	0.0892159	-0.155884	0.149	0.147	1	PD_vs_HC
PIGT	0.0159644	-0.155843	0.147	0.144	1	PD_vs_HC
ZNF880	0.100446	-0.155784	0.07	0.068	1	PD_vs_HC
ISYNA1	0.127294	-0.155606	0.035	0.036	1	PD_vs_HC
MRPL49	0.0146866	-0.155591	0.089	0.087	1	PD_vs_HC
GNPTG	0.000179119	-0.155458	0.166	0.162	1	PD_vs_HC
AP002954.1	0.00596759	-0.155246	0.011	0.012	1	PD_vs_HC
SSR4	1.95e-16	-0.155129	0.635	0.633	5.92e-12	PD_vs_HC
CNPY3	1.03e-15	-0.154877	0.352	0.341	3.12e-11	PD_vs_HC
ZDHHC4	0.503502	-0.154685	0.077	0.077	1	PD_vs_HC
SF3B2	4.66e-07	-0.154657	0.468	0.465	0.0141422	PD_vs_HC
AL132639.2	0.206488	-0.154497	0.01	0.009	1	PD_vs_HC
CIAO2A	5.89e-08	-0.154393	0.198	0.191	0.00178876	PD_vs_HC
ATG9A	0.017649	-0.154262	0.07	0.068	1	PD_vs_HC
UROD	0.0209986	-0.154149	0.093	0.09	1	PD_vs_HC
PHC2	8.86e-39	-0.153961	0.162	0.144	2.69e-34	PD_vs_HC
TOMM20	1.83e-08	-0.153931	0.542	0.535	0.000556155	PD_vs_HC
ZFAND2B	0.0264274	-0.153889	0.176	0.173	1	PD_vs_HC
RHPN1	0.00584422	-0.153861	0.018	0.019	1	PD_vs_HC
CLP1	0.442308	-0.153617	0.043	0.043	1	PD_vs_HC
CFAP161	1.27e-06	-0.153603	0.018	0.016	0.0384168	PD_vs_HC
GGACT	0.0437138	-0.153447	0.024	0.025	1	PD_vs_HC
UBXN10-AS1	0.683688	-0.153415	0.011	0.01	1	PD_vs_HC
TMEM121	0.289845	-0.15319	0.01	0.01	1	PD_vs_HC
GAMT	0.0489052	-0.153062	0.062	0.06	1	PD_vs_HC
ANKRD55	0.0628753	-0.153027	0.099	0.097	1	PD_vs_HC
CIAPIN1	0.845325	-0.153022	0.115	0.115	1	PD_vs_HC
FGFR1	0.0116037	-0.152937	0.029	0.031	1	PD_vs_HC
CSNK1D	2.87e-08	-0.152708	0.31	0.3	0.000870504	PD_vs_HC
AP002784.1	0.379921	-0.152609	0.011	0.011	1	PD_vs_HC
CARD19	4.78e-21	-0.152333	0.131	0.12	1.45e-16	PD_vs_HC
EIF3M	3.55e-05	-0.152294	0.527	0.522	1	PD_vs_HC
SLC38A5	0.827117	-0.152223	0.029	0.029	1	PD_vs_HC
SMPD2	0.0933043	-0.152144	0.035	0.034	1	PD_vs_HC
ARMC5	0.00173505	-0.152071	0.032	0.03	1	PD_vs_HC
NADSYN1	0.511628	-0.15199	0.17	0.17	1	PD_vs_HC
ACTG1	6.89e-24	-0.151893	0.832	0.837	2.09e-19	PD_vs_HC
MAN2A2	0.4169	-0.15165	0.07	0.07	1	PD_vs_HC
AGFG1	8.34e-298	-0.151624	0.387	0.32	2.53e-293	PD_vs_HC
POLDIP2	0.211172	-0.151505	0.117	0.116	1	PD_vs_HC
AKR1C3	0.934388	-0.151273	0.064	0.064	1	PD_vs_HC
TPRA1	2.88e-05	-0.151212	0.073	0.069	0.874294	PD_vs_HC
PRKAR1A	8.92e-19	-0.151049	0.291	0.279	2.71e-14	PD_vs_HC
RHOC	4.38e-29	-0.151021	0.188	0.173	1.33e-24	PD_vs_HC
STARD3	0.000851718	-0.150999	0.136	0.132	1	PD_vs_HC
MYD88	6.28e-07	-0.150852	0.134	0.128	0.0190775	PD_vs_HC
TMEM109	0.00028156	-0.150788	0.177	0.173	1	PD_vs_HC
TBC1D10A	0.0673336	-0.15062	0.152	0.15	1	PD_vs_HC
PSMG3-AS1	0.0635222	-0.150567	0.027	0.028	1	PD_vs_HC
PFKL	7.27e-08	-0.150325	0.164	0.157	0.0022084	PD_vs_HC
DUS3L	0.535073	-0.150013	0.103	0.103	1	PD_vs_HC
RELT	2.87e-15	-0.149595	0.084	0.077	8.73e-11	PD_vs_HC
AP002360.1	0.578683	-0.149575	0.03	0.03	1	PD_vs_HC
TBC1D17	0.00194209	-0.149542	0.089	0.086	1	PD_vs_HC
ZKSCAN2	0.99749	-0.149459	0.016	0.016	1	PD_vs_HC
ERGIC1	2.62e-05	-0.149404	0.301	0.29	0.794543	PD_vs_HC
MED14OS	0.430552	-0.14913	0.014	0.014	1	PD_vs_HC
FASTK	0.126601	-0.14909	0.125	0.123	1	PD_vs_HC
DUSP28	0.00439901	-0.149042	0.054	0.052	1	PD_vs_HC
TOE1	0.190523	-0.149034	0.051	0.05	1	PD_vs_HC
CTSW	1.16e-06	-0.148887	0.376	0.373	0.0351549	PD_vs_HC
ARL6IP4	3.26e-08	-0.148868	0.551	0.548	0.000990971	PD_vs_HC
LSP1	3.46e-63	-0.148623	0.663	0.65	1.05e-58	PD_vs_HC
CCL3L1	1.04e-74	-0.148579	0.1	0.081	3.15e-70	PD_vs_HC
CPSF1	0.162892	-0.148432	0.067	0.066	1	PD_vs_HC
FLNA	1.01e-54	-0.148383	0.528	0.505	3.07e-50	PD_vs_HC
APEX1	7.46e-06	-0.148334	0.314	0.307	0.226575	PD_vs_HC
AC007114.1	0.365377	-0.148161	0.017	0.016	1	PD_vs_HC
CDK10	0.0277721	-0.148141	0.109	0.107	1	PD_vs_HC
HAVCR2	0.0446122	-0.148125	0.126	0.123	1	PD_vs_HC
BRMS1	1.31e-07	-0.148063	0.162	0.155	0.00396527	PD_vs_HC
UQCRFS1	2.04e-06	-0.148056	0.397	0.39	0.0617966	PD_vs_HC
COX8A	1.81e-41	-0.148048	0.546	0.527	5.49e-37	PD_vs_HC
TUFM	5.7e-22	-0.148019	0.32	0.305	1.73e-17	PD_vs_HC
PML	0.46356	-0.147876	0.126	0.125	1	PD_vs_HC
MS4A1	4.43e-19	-0.147773	0.094	0.104	1.34e-14	PD_vs_HC
CSTF2T	0.0565151	-0.147699	0.074	0.072	1	PD_vs_HC
AL451165.2	0.000232468	-0.147668	0.045	0.042	1	PD_vs_HC
MRPL54	1.74e-10	-0.147453	0.344	0.335	5.28e-06	PD_vs_HC
AKR1B1	5.23e-11	-0.147362	0.179	0.171	1.59e-06	PD_vs_HC
ZNF582-AS1	0.194377	-0.14716	0.01	0.009	1	PD_vs_HC
IGHG1	0.000180965	-0.147082	0.024	0.022	1	PD_vs_HC
SYNC	0.132371	-0.14694	0.083	0.084	1	PD_vs_HC
EMC9	0.639127	-0.14685	0.028	0.028	1	PD_vs_HC
LIMD2	6.65e-14	-0.146684	0.74	0.735	2.02e-09	PD_vs_HC
FTSJ1	0.0173492	-0.146626	0.092	0.09	1	PD_vs_HC
ZSCAN2	0.314571	-0.146612	0.027	0.027	1	PD_vs_HC
RNF114	0.000150913	-0.146376	0.288	0.283	1	PD_vs_HC
AL139020.1	2.67e-05	-0.14624	0.013	0.014	0.80958	PD_vs_HC
RFX5	3.65e-05	-0.146232	0.065	0.062	1	PD_vs_HC
LINC02352	0.738302	-0.146205	0.017	0.017	1	PD_vs_HC
DSE	1.89e-26	-0.146178	0.157	0.143	5.75e-22	PD_vs_HC
MAF1	5.9e-15	-0.146119	0.287	0.275	1.79e-10	PD_vs_HC
MRPS24	6.39e-10	-0.146067	0.27	0.261	1.94e-05	PD_vs_HC
PBX4	0.193809	-0.145934	0.199	0.2	1	PD_vs_HC
AL034397.3	1.43e-10	-0.145912	0.082	0.076	4.35e-06	PD_vs_HC
DDX56	0.0195973	-0.145777	0.103	0.101	1	PD_vs_HC
PTP4A3	0.010087	-0.145717	0.041	0.039	1	PD_vs_HC
DYNLT1	0.000617672	-0.145569	0.519	0.507	1	PD_vs_HC
BUD31	1.24e-10	-0.145457	0.285	0.276	3.76e-06	PD_vs_HC
SELENOW	8.98e-17	-0.1454	0.416	0.406	2.73e-12	PD_vs_HC
AC007728.2	0.93053	-0.145325	0.02	0.02	1	PD_vs_HC
METRNL	1.14e-10	-0.145244	0.182	0.172	3.47e-06	PD_vs_HC
C1QBP	1.64e-08	-0.145218	0.354	0.345	0.000496771	PD_vs_HC
ARL6IP1	2.12e-15	-0.14518	0.414	0.405	6.42e-11	PD_vs_HC
CDNF	0.365764	-0.145006	0.014	0.014	1	PD_vs_HC
SLC5A11	0.0390591	-0.144908	0.009	0.01	1	PD_vs_HC
SNPH	0.00017416	-0.144895	0.012	0.011	1	PD_vs_HC
FERMT3	3.52e-142	-0.144786	0.334	0.294	1.07e-137	PD_vs_HC
P4HB	2.19e-19	-0.144753	0.367	0.353	6.66e-15	PD_vs_HC
RAB5IF	1.63e-65	-0.144723	0.347	0.318	4.94e-61	PD_vs_HC
ZMAT5	0.000107198	-0.144684	0.083	0.079	1	PD_vs_HC
ELOVL1	3.93e-11	-0.14461	0.127	0.12	1.19e-06	PD_vs_HC
AL050341.2	0.259058	-0.144213	0.023	0.022	1	PD_vs_HC
SDE2	0.285789	-0.144153	0.132	0.131	1	PD_vs_HC
BOP1	0.0100267	-0.144018	0.06	0.058	1	PD_vs_HC
RASSF5	5.61e-16	-0.144018	0.345	0.331	1.7e-11	PD_vs_HC
MRPS21	0.00069201	-0.143946	0.43	0.428	1	PD_vs_HC
TKFC	0.00218609	-0.143897	0.034	0.032	1	PD_vs_HC
FBXO7	0.0128945	-0.143405	0.299	0.296	1	PD_vs_HC
SNRPC	1.16e-06	-0.143381	0.304	0.296	0.0353686	PD_vs_HC
HGS	0.000942513	-0.14338	0.127	0.123	1	PD_vs_HC
RNASEK	9.13e-119	-0.143275	0.686	0.663	2.77e-114	PD_vs_HC
GPX4	4.02e-56	-0.143101	0.514	0.492	1.22e-51	PD_vs_HC
GSTP1	6.2e-56	-0.14293	0.522	0.501	1.88e-51	PD_vs_HC
PFN2	0.252966	-0.14284	0.011	0.011	1	PD_vs_HC
THEMIS2	1.03e-17	-0.142701	0.189	0.177	3.12e-13	PD_vs_HC
SH3BGRL3	1.28e-123	-0.142636	0.855	0.857	3.88e-119	PD_vs_HC
AC069213.1	0.238446	-0.142538	0.01	0.01	1	PD_vs_HC
STX10	1.31e-08	-0.141954	0.185	0.177	0.000399127	PD_vs_HC
LRRC59	5.63e-09	-0.141935	0.114	0.108	0.00017098	PD_vs_HC
SERPINB1	2.18e-43	-0.1419	0.452	0.429	6.63e-39	PD_vs_HC
FOXO3B	0.93145	-0.14187	0.021	0.021	1	PD_vs_HC
IL2RG	9.49e-37	-0.141718	0.586	0.577	2.88e-32	PD_vs_HC
PHKG2	3.2e-05	-0.141676	0.113	0.109	0.971389	PD_vs_HC
STAT1	0.0010368	-0.141468	0.345	0.349	1	PD_vs_HC
VPS28	1.32e-15	-0.141449	0.444	0.433	4.02e-11	PD_vs_HC
MX2	2.65e-19	-0.141309	0.268	0.252	8.03e-15	PD_vs_HC
WDR13	0.000621381	-0.141255	0.096	0.093	1	PD_vs_HC
DEF8	1.59e-10	-0.14104	0.09	0.083	4.84e-06	PD_vs_HC
SPPL2B	0.782765	-0.141019	0.07	0.07	1	PD_vs_HC
SLC1A7	0.00956199	-0.140998	0.016	0.015	1	PD_vs_HC
TREM1	1.18e-07	-0.140945	0.092	0.087	0.00359017	PD_vs_HC
RNF7	2.6e-16	-0.1409	0.382	0.37	7.89e-12	PD_vs_HC
AGPAT1	1.95e-09	-0.140893	0.079	0.074	5.91e-05	PD_vs_HC
CD82	0.000469373	-0.140671	0.133	0.128	1	PD_vs_HC
PKM	1.37e-89	-0.140637	0.478	0.449	4.16e-85	PD_vs_HC
RPS6	1.45e-10	-0.140538	0.924	0.927	4.39e-06	PD_vs_HC
ISCA1	1.12e-06	-0.14034	0.281	0.274	0.0341478	PD_vs_HC
TXN2	1.96e-06	-0.140291	0.231	0.224	0.0594554	PD_vs_HC
G6PD	7.29e-16	-0.140256	0.154	0.144	2.21e-11	PD_vs_HC
TMEM38B	0.686996	-0.140191	0.111	0.111	1	PD_vs_HC
DOK3	8.65e-15	-0.140168	0.078	0.071	2.63e-10	PD_vs_HC
ZNRD2	3.86e-06	-0.140151	0.112	0.107	0.117064	PD_vs_HC
EIF3H	4.46e-11	-0.140143	0.706	0.699	1.35e-06	PD_vs_HC
COX5B	3.51e-39	-0.140031	0.631	0.618	1.07e-34	PD_vs_HC
NEIL2	0.563166	-0.140014	0.047	0.047	1	PD_vs_HC
CELSR1	0.0309394	-0.139963	0.015	0.016	1	PD_vs_HC
ZBED4	0.0857711	-0.139949	0.149	0.146	1	PD_vs_HC
GOLT1B	0.523298	-0.139931	0.199	0.201	1	PD_vs_HC
FXYD2	0.259335	-0.139732	0.022	0.021	1	PD_vs_HC
KCTD10	0.0576707	-0.139685	0.066	0.064	1	PD_vs_HC
ACSL3	1.15e-40	-0.13942	0.289	0.265	3.49e-36	PD_vs_HC
CHCHD2	1.59e-23	-0.139387	0.726	0.725	4.81e-19	PD_vs_HC
TAF6L	0.838861	-0.139338	0.048	0.048	1	PD_vs_HC
SPON2	0.889636	-0.139231	0.236	0.237	1	PD_vs_HC
B2M	3.39e-42	-0.139223	0.991	0.992	1.03e-37	PD_vs_HC
PJA1	0.000163355	-0.139204	0.044	0.041	1	PD_vs_HC
CASZ1	0.871994	-0.138756	0.053	0.053	1	PD_vs_HC
NCBP2AS2	0.00453528	-0.138638	0.206	0.203	1	PD_vs_HC
INTS11	0.000882837	-0.1386	0.159	0.155	1	PD_vs_HC
DBN1	0.00362692	-0.138483	0.018	0.017	1	PD_vs_HC
RENBP	0.000284387	-0.138469	0.04	0.037	1	PD_vs_HC
AL161421.1	0.111151	-0.138235	0.021	0.02	1	PD_vs_HC
LINC01259	0.000320741	-0.138093	0.026	0.028	1	PD_vs_HC
AC007220.1	0.314953	-0.137828	0.013	0.014	1	PD_vs_HC
SSPN	0.00531564	-0.1376	0.016	0.017	1	PD_vs_HC
CRELD2	2.78e-05	-0.137546	0.108	0.104	0.843069	PD_vs_HC
FAXDC2	2e-34	-0.137447	0.029	0.022	6.08e-30	PD_vs_HC
PPIH	0.000296499	-0.137251	0.196	0.192	1	PD_vs_HC
ASAH1	1.32e-25	-0.137093	0.309	0.294	4e-21	PD_vs_HC
BSCL2	4.15e-06	-0.13699	0.083	0.079	0.126005	PD_vs_HC
GNG7	0.0311322	-0.13694	0.137	0.133	1	PD_vs_HC
NOLC1	2.22e-07	-0.136933	0.15	0.144	0.00672544	PD_vs_HC
IKZF5	0.393938	-0.136412	0.153	0.152	1	PD_vs_HC
FCRL1	1.75e-22	-0.136365	0.078	0.087	5.33e-18	PD_vs_HC
TMEM183A	3.16e-06	-0.136358	0.186	0.181	0.0960511	PD_vs_HC
ATP5MG	6.34e-54	-0.136262	0.796	0.794	1.92e-49	PD_vs_HC
TAF1D	0.0043247	-0.136206	0.476	0.472	1	PD_vs_HC
MARS2	0.775703	-0.136164	0.016	0.015	1	PD_vs_HC
TWF1	0.0981963	-0.136127	0.124	0.123	1	PD_vs_HC
LINC01781	3.05e-06	-0.135978	0.015	0.018	0.092596	PD_vs_HC
RAD23A	1.09e-10	-0.135905	0.366	0.357	3.31e-06	PD_vs_HC
C11orf71	0.0271564	-0.135899	0.042	0.04	1	PD_vs_HC
AL354822.1	0.0497758	-0.135885	0.012	0.012	1	PD_vs_HC
THAP7	1e-07	-0.135845	0.12	0.114	0.00303685	PD_vs_HC
SF3B1	4.29e-16	-0.135824	0.577	0.569	1.3e-11	PD_vs_HC
SLC29A2	0.286321	-0.135731	0.013	0.013	1	PD_vs_HC
PDCL3	3.85e-06	-0.135698	0.15	0.144	0.116757	PD_vs_HC
ADGRE2	3.63e-19	-0.135693	0.113	0.103	1.1e-14	PD_vs_HC
DEDD2	7.4e-27	-0.135662	0.191	0.176	2.25e-22	PD_vs_HC
DRG2	0.0406451	-0.135645	0.112	0.11	1	PD_vs_HC
DHRS11	0.735847	-0.135635	0.011	0.011	1	PD_vs_HC
C3orf18	0.644358	-0.135528	0.013	0.013	1	PD_vs_HC
S1PR5	4.51e-10	-0.135425	0.144	0.137	1.37e-05	PD_vs_HC
CHCHD10	8.15e-21	-0.135371	0.341	0.326	2.47e-16	PD_vs_HC
ATP13A1	0.0431497	-0.135322	0.063	0.062	1	PD_vs_HC
SSU72	1.34e-10	-0.135274	0.434	0.426	4.07e-06	PD_vs_HC
BAX	7.67e-14	-0.135252	0.372	0.361	2.33e-09	PD_vs_HC
ATP5F1A	2.2e-20	-0.135156	0.446	0.433	6.67e-16	PD_vs_HC
NOB1	0.00395861	-0.135141	0.136	0.133	1	PD_vs_HC
COMMD6	1.14e-43	-0.135131	0.736	0.731	3.47e-39	PD_vs_HC
NR2C2AP	0.104019	-0.135022	0.06	0.059	1	PD_vs_HC
SUPT5H	0.000439986	-0.134981	0.293	0.288	1	PD_vs_HC
RPL3	5.73e-19	-0.134923	0.916	0.915	1.74e-14	PD_vs_HC
ACCS	0.127481	-0.134911	0.039	0.038	1	PD_vs_HC
ZNF394	0.0353084	-0.134874	0.311	0.308	1	PD_vs_HC
MRPL38	9.63e-08	-0.134864	0.179	0.172	0.00292421	PD_vs_HC
BRD3OS	0.0466575	-0.134801	0.026	0.025	1	PD_vs_HC
AC007613.1	0.000652539	-0.134653	0.022	0.021	1	PD_vs_HC
AL139089.1	0.63405	-0.134514	0.01	0.01	1	PD_vs_HC
[truncated: 21,091 more rows]
