# Supplementary material for: Featured Immune Characteristics of Periodontitis and Primary Sjögren's Syndrome Revealed by Single‐Cell Transcriptome Analyses
Source: J Cell Mol Med. 2025 Jul 22;29(14):e70713. doi: 10.1111/jcmm.70713 (PMC12283242; doi:10.1111/jcmm.70713)
Supplement: Supplementary file 12 — Table S4. KEGG pathway enrichment of DEGs between PD/pSS with HC in PBMCs. [file JCMM-29-e70713-s012.xlsx]

## Sheet: Sheet1
Table S4. KEGG pathway enrichment of DEGs between PD/pSS with HC in PBMCs.
category	subcategory	ID	Description	pvalue	Count	group	geneID
Human Diseases	Infectious disease: bacterial	hsa05134	Legionellosis	1.16371e-07	7	PD	HSPA1B/NFKBIA/HSPA6/HSPA1A/CXCL2/TNF/CXCL3
Environmental Information Processing	Signal transduction	hsa04010	MAPK signaling pathway	1.05079e-06	12	PD	DUSP2/AREG/HSPA1B/GADD45B/NR4A1/GADD45A/GADD45G/DDIT3/HSPA6/HSPA1A/VEGFA/TNF
Human Diseases	Cardiovascular disease	hsa05417	Lipid and atherosclerosis	2.52124e-06	10	PD	HSPA1B/NFKBIA/DDIT3/HSPA6/HSPA1A/OLR1/CXCL2/PPARG/TNF/CXCL3
Environmental Information Processing	Signal transduction	hsa04064	NF-kappa B signaling pathway	8.69656e-06	7	PD	NFKBIA/GADD45B/GADD45A/GADD45G/CXCL2/TNF/CXCL3
Human Diseases	Infectious disease: parasitic	hsa05145	Toxoplasmosis	1.25511e-05	7	PD	HSPA1B/NFKBIA/SOCS1/HSPA6/HSPA1A/PPIF/TNF
Cellular Processes	Cell growth and death	hsa04115	p53 signaling pathway	1.40438e-05	6	PD	GADD45B/GADD45A/CDKN1A/GADD45G/THBS1/SERPINE1
Cellular Processes	Cell growth and death	hsa04210	Apoptosis	4.69321e-05	7	PD	NFKBIA/GADD45B/GADD45A/GADD45G/DDIT3/DIABLO/TNF
Genetic Information Processing	Folding, sorting and degradation	hsa04141	Protein processing in endoplasmic reticulum	0.000191221	7	PD	HSPA1B/DNAJB1/DDIT3/HSPA6/HSPH1/HSPA1A/PPP1R15A
Organismal Systems	Immune system	hsa04612	Antigen processing and presentation	0.000248548	5	PD	HSPA1B/HSPA6/HSPA1A/KIR2DL4/TNF
Human Diseases	Cardiovascular disease	hsa05418	Fluid shear stress and atherosclerosis	0.000474521	6	PD	IL1R2/SDC2/GSTM1/THBD/VEGFA/TNF
Human Diseases	Infectious disease: viral	hsa05169	Epstein-Barr virus infection	0.0005625	7	PD	NFKBIA/GADD45B/GADD45A/CDKN1A/GADD45G/HES1/TNF
Cellular Processes	Cell growth and death	hsa04218	Cellular senescence	0.000837183	6	PD	GADD45B/GADD45A/CDKN1A/GADD45G/SERPINE1/KIR2DL4
Environmental Information Processing	Signal transduction	hsa04068	FoxO signaling pathway	0.0024905	5	PD	GADD45B/GADD45A/CDKN1A/GADD45G/PLK2
Human Diseases	Infectious disease: viral	hsa05167	Kaposi sarcoma-associated herpesvirus infection	0.00260641	6	PD	NFKBIA/ZFP36/CDKN1A/CXCL2/VEGFA/CXCL3
Human Diseases	Neurodegenerative disease	hsa05020	Prion disease	0.00344659	7	PD	HSPA1B/DDIT3/HSPA6/HSPA1A/TUBB1/PPIF/TNF
Environmental Information Processing	Signal transduction	hsa04070	Phosphatidylinositol signaling system	3.41983e-10	48	pSS	PIP4K2A/PRKCA/PRKCB/ITPR2/INPP5D/INPP4A/PIK3CD/PLCG2/INPP4B/PLCB1/PI4KA/PTEN/PIK3CA/PIK3C2A/DGKD/IP6K1/MTMR3/ITPKB/PIK3CB/ITPR1/PIK3C3/PIKFYVE/MTMR1/PIP5K1A/IPMK/PPIP5K2/MTM1/INPP5A/SYNJ1/MTMR6/PI4K2B/DGKH/INPP5B/MTMR8/DGKE/SYNJ2/MTMR2/INPP5F/DGKG/PIP5K1B/IPPK/PIK3C2B/ITPKC/PPIP5K1/MTMR7/OCRL/PIK3R3/PLCE1
Metabolism	Carbohydrate metabolism	hsa00562	Inositol phosphate metabolism	2.66745e-09	38	pSS	PIP4K2A/INPP5D/INPP4A/PIK3CD/PLCG2/INPP4B/PLCB1/PI4KA/PTEN/PIK3CA/PIK3C2A/MTMR3/ITPKB/PIK3CB/PIK3C3/PIKFYVE/MTMR1/TPI1/PIP5K1A/IPMK/MTM1/INPP5A/SYNJ1/MTMR6/PI4K2B/INPP5B/MTMR8/FIG4/SYNJ2/MTMR2/INPP5F/PIP5K1B/IPPK/PIK3C2B/ITPKC/MTMR7/OCRL/PLCE1
Organismal Systems	Development and regeneration	hsa04380	Osteoclast differentiation	2.0925e-07	56	pSS	AKT3/PPP3CA/NFKB1/ITPR2/TGFBR2/PPP3CC/PPP3R1/PIK3CD/FYN/TAB2/MAPK8/PLCG2/CAMK4/CREB1/MAPK14/PIK3CA/IFNAR2/PPP3CB/MAP2K1/PIK3CB/ITPR1/NFATC2/GAB2/RELB/MAP2K6/TGFBR1/MAP3K14/ATP2A2/TYROBP/MAP3K7/IRF9/JUNB/NFATC1/MAPK9/SYK/TEC/FCGR3B/FCGR3A/PPARG/FOSL1/FCGR1A/LILRA2/NCF1/ACP5/MITF/NCF4/LILRA5/CTSK/MAPK10/IFNG/PIK3R3/LILRA1/FCGR2A/SIRPB1/LILRB3/NCF2
Organismal Systems	Immune system	hsa04660	T cell receptor signaling pathway	2.3089e-07	50	pSS	AKT3/CBLB/SOS1/CARD11/NFATC3/PRKCQ/PPP3CA/NFKB1/DLG1/PPP3CC/PPP3R1/GSK3B/VAV3/PIK3CD/ITK/SOS2/FYN/MAPK8/NCK2/MAPK14/PIK3CA/MALT1/PPP2R5E/PPP2R5C/PPP2R2A/PPP3CB/GRAP2/RAF1/MAP2K1/PIK3CB/RASGRP1/NFATC2/CD247/CD28/PPP2R2B/VAV1/ICOS/MAP3K14/MAP3K7/PTPN11/NFATC1/MAPK9/TEC/PPP2R1B/VAV2/PPP2R3A/PAK4/MAPK10/IFNG/PIK3R3
Environmental Information Processing	Signal transduction	hsa04071	Sphingolipid signaling pathway	6.28411e-07	49	pSS	AKT3/MAP3K5/PRKCA/PRKCB/NFKB1/ABCC1/SGMS1/PIK3CD/FYN/MAPK8/ROCK1/PRKCE/BCL2/CERS6/PLCB1/PTEN/MAPK14/GNAQ/PIK3CA/PPP2R5E/PPP2R5C/PPP2R2A/RAF1/MAP2K1/PIK3CB/SPTLC2/NSMAF/GAB2/PPP2R2B/SGPP1/ROCK2/CTSD/GNA12/FCER1G/MAPK9/S1PR5/SGPL1/PLD1/PPP2R1B/SGMS2/PPP2R3A/ACER2/ACER1/CERS3/SGPP2/MAPK10/SPTLC3/PIK3R3/GNAI1
Genetic Information Processing	Folding, sorting and degradation	hsa04120	Ubiquitin mediated proteolysis	1.33148e-06	54	pSS	COP1/HERC1/BIRC6/CUL3/CBLB/FBXW7/PIAS1/ITCH/HERC4/UBE2H/WWP2/UBR5/UBE2K/UBE3C/TRIP12/SMURF2/CUL5/WWP1/FBXW11/HERC3/SMURF1/MAP3K1/UBE3A/BTRC/UBE4B/UBE2G1/CUL1/CDC27/PRKN/UBE2W/UBE2R2/CBL/CUL4A/UBE2E2/HUWE1/UBE2E1/UBA6/UBE2L6/UBE4A/UBE2Q2/HERC2/CUL2/PIAS2/TRIM37/UBE2O/ANAPC1/SIAH1/FBXW8/ANAPC10/ERCC8/NEDD4/NEDD4L/DET1/BRCA1
Cellular Processes	Transport and catabolism	hsa04144	Endocytosis	1.39164e-06	84	pSS	CBLB/ARFGEF1/ITCH/TGFBR2/CYTH1/EPS15/SH3KBP1/ASAP1/RABEP1/ACAP2/GBF1/SMURF2/RAB11A/WWP1/IGF1R/ARAP2/SMURF1/AP2B1/ARFGEF2/ARF5/RAB10/SMAD3/IGF2R/IQSEC1/CBL/DNM2/GRK5/SMAD2/SNX4/EEA1/PIP5K1A/EPS15L1/TSG101/WIPF2/TGFBR1/VTA1/IL2RG/GRK3/RAB11FIP3/AP2A2/AGAP1/WASL/RUFY2/VPS45/TFRC/WASHC5/STAM/MVB12B/STAM2/RBSN/PRKCI/HSPA1B/CYTH3/ZFYVE9/LDLR/PLD1/NEDD4/ACTR3B/DNM3/NEDD4L/PIP5K1B/EPN2/PARD6B/KIF5C/ACTR3…
Environmental Information Processing	Signal transduction	hsa04310	Wnt signaling pathway	1.38434e-05	60	pSS	CAMK2D/PRKCA/NFATC3/PPP3CA/PRKCB/CREBBP/PPP3CC/PPP3R1/GSK3B/TBL1X/TBL1XR1/MAPK8/PLCB1/CCDC88C/INVS/CTNNB1/TLE4/FBXW11/PSEN1/BTRC/PPP3CB/SMAD4/RYK/CUL1/PRKACB/NLK/SMAD3/LEF1/APC/NFATC2/SENP2/PPARD/SIRT1/ROCK2/MAP3K7/SIAH1/AXIN1/NFATC1/DAAM1/MAPK9/CTBP2/TCF7L2/TLE1/RNF43/LGR6/MCC/FOSL1/WNT5B/ZNRF3/LRP6/CBY1/FZD3/TLE2/ROR2/PRICKLE1/FZD6/LGR4/MAPK10/WNT2B/NKD1
Cellular Processes	Cell growth and death	hsa04218	Cellular senescence	1.8694e-05	55	pSS	AKT3/FOXO1/NFATC3/PPP3CA/NFKB1/ITPR2/TGFBR2/PPP3CC/PPP3R1/PIK3CD/TRPM7/RB1/ATM/ATR/PTEN/MAPK14/PIK3CA/HIPK1/FBXW11/HIPK2/PPP1CB/BTRC/PPP3CB/RAF1/MAP2K1/PIK3CB/ITPR1/SMAD3/FOXO3/HIPK3/NFATC2/SMAD2/PPP1CA/CDK6/MCU/RBL1/RRAS2/SIRT1/MAP2K6/TGFBR1/LIN52/MTOR/NFATC1/LIN54/E2F3/E2F5/CACNA1D/LIN9/CXCL8/RAD9B/PIK3R3/FOXM1/TGFB3/CCNE2/SERPINE1
Organismal Systems	Immune system	hsa04662	B cell receptor signaling pathway	2.79892e-05	36	pSS	AKT3/SOS1/IFITM1/CARD11/NFATC3/PPP3CA/PRKCB/NFKB1/INPP5D/PPP3CC/PPP3R1/GSK3B/VAV3/PIK3CD/SOS2/PLCG2/PIK3CA/MALT1/PPP3CB/RAF1/MAP2K1/PIK3CB/NFATC2/VAV1/LYN/NFATC1/SYK/VAV2/BLK/RASGRP3/LILRA2/BANK1/LILRA5/PIK3R3/LILRA1/LILRB3
Organismal Systems	Immune system	hsa04666	Fc gamma R-mediated phagocytosis	2.88639e-05	38	pSS	AKT3/PRKCA/PRKCB/INPP5D/VAV3/PIK3CD/ASAP1/PLCG2/PRKCE/PIK3CA/RAF1/MAP2K1/PIK3CB/DNM2/GAB2/RPS6KB1/VAV1/PIP5K1A/LYN/PLPP1/CRK/LIMK2/SYK/PLD1/FCGR3B/VAV2/ACTR3B/PLA2G4A/PIP5K1B/ACTR3C/FCGR3A/AMPH/FCGR1A/NCF1/MYO10/PIK3R3/FCGR2A/MARCKS
Organismal Systems	Immune system	hsa04625	C-type lectin receptor signaling pathway	7.03721e-05	39	pSS	AKT3/CBLB/NFATC3/PPP3CA/NFKB1/ITPR2/PPP3CC/PPP3R1/PIK3CD/MAPK8/PLCG2/MAPK14/PIK3CA/MALT1/PPP3CB/RAF1/PIK3CB/ITPR1/NFATC2/RRAS2/RELB/MAP3K14/IRF9/PTPN11/PYCARD/CASP1/NFATC1/FCER1G/KSR1/MAPK9/SYK/ARHGEF12/NLRP3/CARD9/EGR2/MAPK10/PIK3R3/CLEC6A/CLEC1B
Environmental Information Processing	Signal transduction	hsa04010	MAPK signaling pathway	0.000114123	89	pSS	AKT3/BRAF/RASA2/SOS1/MAP3K5/PRKCA/NFATC3/PPP3CA/PRKCB/NFKB1/MAP4K4/RPS6KA3/TGFBR2/RASA1/TAOK3/PPM1B/PPP3CC/PPP3R1/MAP3K2/RPS6KA5/SOS2/TAB2/MAPK8/MAP2K5/MAPK14/IGF1R/MAP2K4/RAPGEF2/TAOK1/MAP3K1/PPP3CB/RAF1/MAP2K1/MAP3K3/PRKACB/RASGRF2/NF1/NLK/RASGRP1/MAP3K4/DUSP16/MAP4K3/RRAS2/ATF2/MAPK8IP3/RELB/MAP2K6/TGFBR1/MAP3K14/MAP3K7/STK3/CRK/GNA12/IL1RAP/RPS6KA2/PDGFD/NFATC1/HSPA1B/MAPK9/ANGPT2/MYD88/INSR/…
Cellular Processes	Cellular community - eukaryotes	hsa04520	Adherens junction	0.000119979	35	pSS	CREBBP/PTPRJ/TGFBR2/FYN/ROCK1/SMURF2/CTNNB1/CCM2/IGF1R/SMURF1/PTPN1/SMAD4/NLK/SMAD3/LEF1/FER/YES1/KRIT1/ROCK2/TGFBR1/MAP3K7/WASL/FARP2/HEG1/CTNND1/TCF7L2/PTPRM/LMO7/INSR/ACTB/AFDN/MYL9/NECTIN3/CTNNA3/SORBS1
