# Supplementary material for: Featured Immune Characteristics of Periodontitis and Primary Sjögren's Syndrome Revealed by Single‐Cell Transcriptome Analyses
Source: J Cell Mol Med. 2025 Jul 22;29(14):e70713. doi: 10.1111/jcmm.70713 (PMC12283242; doi:10.1111/jcmm.70713)
Supplement: Supplementary file 13 — Table S5. Differentially expressed marker genes between PD/pSS and HC in subclusters of T/NK, myeloid and B cells. [file JCMM-29-e70713-s008.xlsx]

## Sheet: Sheet1
Table S5. Differentially expressed marker genes between PD/pSS and HC in subclusters of T/NK, myeloid, and B cells.
gene	p_val	avg_log2FC	pct.1	pct.2	p_val_adj	group	cluster
ANKRD55	2.38e-108	0.103718	0.804	0.783	4.76e-105	PD_VS_HC	T/NK
KLRC2	3.68e-96	0.403713	0.679	0.65	7.36e-93	PD_VS_HC	T/NK
TSPYL2	4.55e-76	-0.258604	0.678	0.627	9.1e-73	PD_VS_HC	T/NK
EPHA1-AS1	1.32e-71	0.228751	0.661	0.711	2.63e-68	PD_VS_HC	T/NK
XCL2	4.33e-57	-0.221813	0.795	0.794	8.67e-54	PD_VS_HC	T/NK
ANK3	1.47e-53	0.204232	0.802	0.836	2.95e-50	PD_VS_HC	T/NK
ITGB1	5.55e-53	0.120462	0.838	0.847	1.11e-49	PD_VS_HC	T/NK
BNC2	3.11e-50	0.294711	0.601	0.598	6.22e-47	PD_VS_HC	T/NK
CD40LG	8.08e-50	0.145939	0.805	0.81	1.62e-46	PD_VS_HC	T/NK
IFNG	2.09e-49	-0.17797	0.635	0.67	4.18e-46	PD_VS_HC	T/NK
KLRK1	3.21e-48	-0.116236	0.892	0.886	6.43e-45	PD_VS_HC	T/NK
PRKN	5.07e-46	0.131243	0.641	0.711	1.01e-42	PD_VS_HC	T/NK
CD8A	2.56e-45	-0.284965	0.903	0.871	5.12e-42	PD_VS_HC	T/NK
LRRN3	3.95e-36	-0.131037	0.795	0.818	7.91e-33	PD_VS_HC	T/NK
CD8B	1.67e-33	-0.390794	0.927	0.888	3.35e-30	PD_VS_HC	T/NK
PHACTR2	3.22e-29	0.150227	0.827	0.839	6.44e-26	PD_VS_HC	T/NK
INPP4B	2.16e-28	0.107025	0.911	0.93	4.31e-25	PD_VS_HC	T/NK
HLCS	8.72e-26	0.103202	0.692	0.74	1.74e-22	PD_VS_HC	T/NK
TANC2	9.38e-26	0.17321	0.682	0.743	1.88e-22	PD_VS_HC	T/NK
BMPR1A	1.82e-25	0.261401	0.641	0.708	3.65e-22	PD_VS_HC	T/NK
CDC14A	1.73e-24	0.144611	0.834	0.859	3.46e-21	PD_VS_HC	T/NK
NIBAN1	4.56e-24	0.130151	0.822	0.81	9.12e-21	PD_VS_HC	T/NK
LINC02446	3.47e-22	-0.516399	0.803	0.772	6.94e-19	PD_VS_HC	T/NK
CX3CR1	5.7e-21	0.112091	0.768	0.796	1.14e-17	PD_VS_HC	T/NK
FAAH2	9.07e-21	0.218783	0.702	0.708	1.81e-17	PD_VS_HC	T/NK
PTPRM	1.27e-20	0.164965	0.862	0.836	2.55e-17	PD_VS_HC	T/NK
MAP2K6	2e-19	0.129412	0.795	0.829	4.01e-16	PD_VS_HC	T/NK
AK5	5.98e-19	0.117851	0.744	0.737	1.2e-15	PD_VS_HC	T/NK
JAKMIP2	1.97e-17	0.18314	0.68	0.665	3.94e-14	PD_VS_HC	T/NK
EDA	1.76e-15	0.1392	0.631	0.619	3.52e-12	PD_VS_HC	T/NK
AL353660.1	9.73e-15	0.273037	0.717	0.736	1.95e-11	PD_VS_HC	T/NK
HNRNPLL	6.94e-14	0.129855	0.834	0.832	1.39e-10	PD_VS_HC	T/NK
CSGALNACT1	1.44e-12	0.2032	0.751	0.766	2.87e-09	PD_VS_HC	T/NK
CCR7	1.53e-12	-0.105125	0.855	0.87	3.07e-09	PD_VS_HC	T/NK
CCDC7	1.55e-12	0.150324	0.695	0.756	3.1e-09	PD_VS_HC	T/NK
LINGO2	1.87e-12	0.254018	0.78	0.761	3.74e-09	PD_VS_HC	T/NK
SLC14A1	1.17e-11	0.15042	0.672	0.732	2.34e-08	PD_VS_HC	T/NK
LINC01934	6.57e-11	0.167624	0.836	0.882	1.31e-07	PD_VS_HC	T/NK
KLRC3	1.72e-10	0.303609	0.528	0.557	3.44e-07	PD_VS_HC	T/NK
AP3M2	1.2e-09	0.124603	0.689	0.711	2.41e-06	PD_VS_HC	T/NK
MSC-AS1	1.83e-09	0.121222	0.798	0.81	3.66e-06	PD_VS_HC	T/NK
PCAT1	1.96e-09	0.173123	0.823	0.848	3.92e-06	PD_VS_HC	T/NK
AC233976.1	1.9e-07	0.154732	0.689	0.701	0.000380871	PD_VS_HC	T/NK
AC015849.1	2.21e-07	0.232093	0.699	0.718	0.000441876	PD_VS_HC	T/NK
BICDL1	3.51e-06	0.142692	0.739	0.779	0.00702486	PD_VS_HC	T/NK
AF165147.1	3.73e-06	0.17928	0.671	0.712	0.00745395	PD_VS_HC	T/NK
MAF	5.77e-05	0.144985	0.639	0.675	0.115369	PD_VS_HC	T/NK
TRDC	0.000200055	0.100634	0.794	0.802	0.400111	PD_VS_HC	T/NK
TSPAN5	0.000762385	0.155948	0.801	0.805	1	PD_VS_HC	T/NK
TAFA1	0.00257794	0.290357	0.658	0.725	1	PD_VS_HC	T/NK
PTGDS	0.00649086	0.13724	0.691	0.682	1	PD_VS_HC	T/NK
KANK1	0.0140469	0.182999	0.848	0.87	1	PD_VS_HC	T/NK
NCAM1	0.0163747	0.210517	0.705	0.702	1	PD_VS_HC	T/NK
ID2	0.0225692	-0.127869	0.852	0.814	1	PD_VS_HC	T/NK
EPHA4	0.0261281	0.245938	0.736	0.781	1	PD_VS_HC	T/NK
BCL2	0.0539808	0.125113	0.868	0.886	1	PD_VS_HC	T/NK
PLEKHA5	0.0883406	0.125554	0.822	0.819	1	PD_VS_HC	T/NK
CDHR3	0.0988675	0.173587	0.779	0.8	1	PD_VS_HC	T/NK
ST8SIA6	0.103996	0.168268	0.687	0.702	1	PD_VS_HC	T/NK
TFDP2	0.107973	0.111564	0.83	0.84	1	PD_VS_HC	T/NK
GPHN	0.132443	0.208838	0.783	0.833	1	PD_VS_HC	T/NK
PTGDR	0.144893	0.132084	0.689	0.695	1	PD_VS_HC	T/NK
PAM	0.207221	0.113057	0.855	0.863	1	PD_VS_HC	T/NK
ZSWIM5	0.207573	0.282407	0.717	0.756	1	PD_VS_HC	T/NK
AC139720.1	0.219325	0.306034	0.725	0.766	1	PD_VS_HC	T/NK
SLCO4C1	0.22962	0.192795	0.575	0.592	1	PD_VS_HC	T/NK
ST8SIA1	0.235856	0.335509	0.755	0.771	1	PD_VS_HC	T/NK
FUT8	0.236091	0.127013	0.837	0.864	1	PD_VS_HC	T/NK
CDK6	0.279466	0.12286	0.779	0.796	1	PD_VS_HC	T/NK
LINC02694	0.282359	0.257059	0.779	0.786	1	PD_VS_HC	T/NK
TSHZ2	0.305819	0.151159	0.709	0.753	1	PD_VS_HC	T/NK
PDGFD	0.445513	0.106294	0.755	0.75	1	PD_VS_HC	T/NK
PLCL1	0.453767	0.152033	0.79	0.827	1	PD_VS_HC	T/NK
TOX	0.522318	0.124424	0.89	0.886	1	PD_VS_HC	T/NK
AGAP1	0.598811	0.111119	0.749	0.754	1	PD_VS_HC	T/NK
GLCCI1	0.6627	0.119663	0.898	0.908	1	PD_VS_HC	T/NK
ZEB1	0.683363	0.101392	0.867	0.896	1	PD_VS_HC	T/NK
CCL4	0.833434	-0.158549	0.819	0.81	1	PD_VS_HC	T/NK
DTHD1	0.855127	0.183733	0.782	0.78	1	PD_VS_HC	T/NK
HIVEP3	0.894567	0.164922	0.813	0.846	1	PD_VS_HC	T/NK
AF165147.1	0	-0.457421	0.957	0.712	0	pSS_VS_HC	T/NK
TAFA1	0	-0.969382	0.96	0.725	0	pSS_VS_HC	T/NK
ZSWIM5	0	-0.869968	0.985	0.756	0	pSS_VS_HC	T/NK
HLCS	0	-0.632736	0.967	0.74	0	pSS_VS_HC	T/NK
BMPR1A	0	-0.558063	0.932	0.708	0	pSS_VS_HC	T/NK
JAKMIP2	0	-0.233701	0.887	0.665	0	pSS_VS_HC	T/NK
AGAP1	0	-0.597094	0.965	0.754	0	pSS_VS_HC	T/NK
FAAH2	0	-0.962614	0.917	0.708	0	pSS_VS_HC	T/NK
SLC14A1	0	-0.559813	0.94	0.732	0	pSS_VS_HC	T/NK
BNC2	0	-0.367683	0.803	0.598	0	pSS_VS_HC	T/NK
YES1	0	-0.379128	0.893	0.693	0	pSS_VS_HC	T/NK
SLCO4C1	0	-0.361221	0.786	0.592	0	pSS_VS_HC	T/NK
AC015849.1	0	-0.400131	0.911	0.718	0	pSS_VS_HC	T/NK
AC243829.2	0	-0.526215	0.933	0.752	0	pSS_VS_HC	T/NK
LINC02694	0	-0.424385	0.967	0.786	0	pSS_VS_HC	T/NK
EPHA4	0	-0.558558	0.951	0.781	0	pSS_VS_HC	T/NK
PDGFD	0	-0.394979	0.918	0.75	0	pSS_VS_HC	T/NK
ST8SIA6	0	-0.238698	0.868	0.702	0	pSS_VS_HC	T/NK
ABCB1	0	-0.300024	0.889	0.726	0	pSS_VS_HC	T/NK
LINGO2	0	-0.686604	0.92	0.761	0	pSS_VS_HC	T/NK
EDA	0	-1.52372	0.776	0.619	0	pSS_VS_HC	T/NK
PLEKHA5	0	-0.446604	0.976	0.819	0	pSS_VS_HC	T/NK
ADGRG5	0	-0.119578	0.922	0.765	0	pSS_VS_HC	T/NK
CDHR3	0	-0.498127	0.955	0.8	0	pSS_VS_HC	T/NK
ST8SIA1	0	-0.34294	0.923	0.771	0	pSS_VS_HC	T/NK
NCAM1	0	-0.196367	0.851	0.702	0	pSS_VS_HC	T/NK
DTHD1	0	-0.250069	0.928	0.78	0	pSS_VS_HC	T/NK
NIBAN1	0	-0.163697	0.954	0.81	0	pSS_VS_HC	T/NK
MSC-AS1	0	-0.28279	0.948	0.81	0	pSS_VS_HC	T/NK
KLRC3	0	0.39441	0.684	0.557	0	pSS_VS_HC	T/NK
C1orf21	0	0.189758	0.848	0.721	0	pSS_VS_HC	T/NK
IKZF2	0	-0.326188	0.961	0.838	0	pSS_VS_HC	T/NK
PPP2R2B	0	-0.198027	0.987	0.866	0	pSS_VS_HC	T/NK
MAF	0	0.290764	0.793	0.675	0	pSS_VS_HC	T/NK
NCR1	0	0.141275	0.755	0.643	0	pSS_VS_HC	T/NK
CYTOR	0	0.276121	0.901	0.792	0	pSS_VS_HC	T/NK
TOX	0	-0.311627	0.992	0.886	0	pSS_VS_HC	T/NK
ADGRG1	0	0.642917	0.759	0.655	0	pSS_VS_HC	T/NK
KLRC2	0	0.357201	0.752	0.65	0	pSS_VS_HC	T/NK
KLRF1	0	0.492345	0.826	0.726	0	pSS_VS_HC	T/NK
TRGC1	0	0.518316	0.736	0.638	0	pSS_VS_HC	T/NK
SPON2	0	0.587732	0.84	0.748	0	pSS_VS_HC	T/NK
KLRD1	0	0.492892	0.897	0.805	0	pSS_VS_HC	T/NK
PRSS23	0	0.268961	0.814	0.723	0	pSS_VS_HC	T/NK
LINC01871	0	0.318109	0.913	0.823	0	pSS_VS_HC	T/NK
CD160	0	0.73701	0.787	0.698	0	pSS_VS_HC	T/NK
CCL4	0	0.667024	0.899	0.81	0	pSS_VS_HC	T/NK
KLRG1	0	0.217325	0.933	0.847	0	pSS_VS_HC	T/NK
TRDC	0	0.619797	0.875	0.802	0	pSS_VS_HC	T/NK
FGFBP2	0	0.632234	0.89	0.823	0	pSS_VS_HC	T/NK
CX3CR1	0	0.675041	0.862	0.796	0	pSS_VS_HC	T/NK
PRKCA	0	-0.762535	0.998	0.932	0	pSS_VS_HC	T/NK
CMC1	0	0.476168	0.937	0.872	0	pSS_VS_HC	T/NK
GZMB	0	0.529546	0.817	0.752	0	pSS_VS_HC	T/NK
TRGC2	0	0.281332	0.921	0.857	0	pSS_VS_HC	T/NK
FCRL6	0	0.516229	0.817	0.754	0	pSS_VS_HC	T/NK
GZMK	0	0.328106	0.88	0.821	0	pSS_VS_HC	T/NK
PDE3B	0	-0.635701	0.999	0.942	0	pSS_VS_HC	T/NK
CD8A	0	0.335868	0.925	0.871	0	pSS_VS_HC	T/NK
TTC38	0	0.433416	0.835	0.784	0	pSS_VS_HC	T/NK
MAML2	0	-0.719891	0.999	0.949	0	pSS_VS_HC	T/NK
CAMK4	0	-0.490062	0.989	0.94	0	pSS_VS_HC	T/NK
GNLY	0	0.552877	0.94	0.893	0	pSS_VS_HC	T/NK
CLIC3	0	0.749309	0.756	0.712	0	pSS_VS_HC	T/NK
HOPX	0	0.76354	0.9	0.856	0	pSS_VS_HC	T/NK
KLRB1	0	0.507044	0.836	0.792	0	pSS_VS_HC	T/NK
CD8B	0	0.204716	0.931	0.888	0	pSS_VS_HC	T/NK
CST7	0	0.551823	0.904	0.861	0	pSS_VS_HC	T/NK
XCL2	0	0.751375	0.835	0.794	0	pSS_VS_HC	T/NK
PRF1	0	0.541005	0.888	0.848	0	pSS_VS_HC	T/NK
LAIR2	0	0.831414	0.83	0.791	0	pSS_VS_HC	T/NK
TIGIT	0	0.553468	0.804	0.766	0	pSS_VS_HC	T/NK
NKG7	0	0.554169	0.916	0.88	0	pSS_VS_HC	T/NK
GZMA	0	0.518857	0.926	0.894	0	pSS_VS_HC	T/NK
GZMH	0	0.526258	0.865	0.836	0	pSS_VS_HC	T/NK
CTSW	0	0.548246	0.951	0.926	0	pSS_VS_HC	T/NK
ACTG1	0	0.294026	0.983	0.966	0	pSS_VS_HC	T/NK
C12orf75	0	0.452787	0.897	0.885	0	pSS_VS_HC	T/NK
CCL5	0	0.5938	0.901	0.89	0	pSS_VS_HC	T/NK
IFITM2	0	0.30288	0.95	0.94	0	pSS_VS_HC	T/NK
PPIB	0	0.320487	0.898	0.889	0	pSS_VS_HC	T/NK
PAM	4.02e-306	-0.326468	0.995	0.863	8.03e-303	pSS_VS_HC	T/NK
MATK	3.37e-304	0.644253	0.762	0.731	6.74e-301	pSS_VS_HC	T/NK
TENT5C	1.37e-300	-0.12822	0.883	0.724	2.74e-297	pSS_VS_HC	T/NK
TANC2	5.92e-298	-0.896032	0.974	0.743	1.18e-294	pSS_VS_HC	T/NK
TSPAN5	1.17e-296	-0.349787	0.959	0.805	2.34e-293	pSS_VS_HC	T/NK
PTPRM	3.77e-296	-0.512534	0.959	0.836	7.55e-293	pSS_VS_HC	T/NK
SLAMF7	3.28e-286	0.371751	0.721	0.647	6.57e-283	pSS_VS_HC	T/NK
TBX21	4.38e-284	0.555051	0.785	0.738	8.77e-281	pSS_VS_HC	T/NK
LYAR	3.62e-280	0.43081	0.815	0.792	7.24e-277	pSS_VS_HC	T/NK
IL32	1.18e-263	0.268282	0.964	0.951	2.36e-260	pSS_VS_HC	T/NK
CDK6	5.59e-261	-0.368325	0.957	0.796	1.12e-257	pSS_VS_HC	T/NK
ID2	1.67e-259	0.365231	0.863	0.814	3.34e-256	pSS_VS_HC	T/NK
HIVEP3	8.21e-256	-0.416654	0.991	0.846	1.64e-252	pSS_VS_HC	T/NK
KLRK1	1.99e-248	0.240787	0.942	0.886	3.99e-245	pSS_VS_HC	T/NK
PTGDR	8.02e-235	0.447268	0.759	0.695	1.6e-231	pSS_VS_HC	T/NK
SYTL2	2.09e-225	-0.235536	0.97	0.862	4.17e-222	pSS_VS_HC	T/NK
NCALD	1.04e-215	-0.351372	0.997	0.896	2.07e-212	pSS_VS_HC	T/NK
AL359220.1	9.62e-208	-0.489418	0.852	0.729	1.92e-204	pSS_VS_HC	T/NK
INPP4B	1.17e-201	-0.569926	0.996	0.93	2.33e-198	pSS_VS_HC	T/NK
MAP2K6	2.42e-198	-0.564986	0.976	0.829	4.85e-195	pSS_VS_HC	T/NK
TRBC2	8.08e-193	0.205157	0.965	0.948	1.62e-189	pSS_VS_HC	T/NK
HNRNPLL	1.07e-186	-0.135966	0.911	0.832	2.15e-183	pSS_VS_HC	T/NK
IL2RB	2.98e-185	0.617243	0.741	0.735	5.96e-182	pSS_VS_HC	T/NK
CD7	1.07e-184	0.302196	0.911	0.909	2.14e-181	pSS_VS_HC	T/NK
AL353660.1	2.93e-180	-0.802683	0.881	0.736	5.87e-177	pSS_VS_HC	T/NK
LEF1	3.55e-180	-0.551362	0.973	0.931	7.1e-177	pSS_VS_HC	T/NK
FKBP5	1.27e-176	-0.491896	0.953	0.883	2.55e-173	pSS_VS_HC	T/NK
PYHIN1	3.78e-176	0.110428	0.973	0.894	7.56e-173	pSS_VS_HC	T/NK
SERINC5	6.99e-169	-0.64081	0.992	0.917	1.4e-165	pSS_VS_HC	T/NK
S1PR5	1.24e-164	0.560675	0.747	0.732	2.49e-161	pSS_VS_HC	T/NK
BICDL1	1.78e-163	-0.531201	0.944	0.779	3.56e-160	pSS_VS_HC	T/NK
XBP1	1.19e-161	0.352374	0.819	0.794	2.38e-158	pSS_VS_HC	T/NK
TSPYL2	8.24e-159	-0.202714	0.728	0.627	1.65e-155	pSS_VS_HC	T/NK
TRG-AS1	6.64e-157	0.109689	0.948	0.881	1.33e-153	pSS_VS_HC	T/NK
PTGDS	5.33e-151	0.820316	0.716	0.682	1.07e-147	pSS_VS_HC	T/NK
NCR3	1.77e-149	0.776373	0.73	0.76	3.54e-146	pSS_VS_HC	T/NK
GLCCI1	8.77e-147	-0.303293	0.999	0.908	1.75e-143	pSS_VS_HC	T/NK
TRBC1	9.8e-146	0.154805	0.951	0.936	1.96e-142	pSS_VS_HC	T/NK
AC233976.1	1.15e-145	-1.1968	0.87	0.701	2.29e-142	pSS_VS_HC	T/NK
THEMIS	5.29e-141	-0.408673	0.992	0.953	1.06e-137	pSS_VS_HC	T/NK
ITGB1	1.03e-139	0.161133	0.909	0.847	2.05e-136	pSS_VS_HC	T/NK
PHACTR2	4.24e-136	-0.318952	0.974	0.839	8.48e-133	pSS_VS_HC	T/NK
CCDC7	1.51e-135	-0.712662	0.956	0.756	3.02e-132	pSS_VS_HC	T/NK
CDC14A	3.52e-134	-0.592864	0.98	0.859	7.04e-131	pSS_VS_HC	T/NK
FKBP11	6.23e-132	0.438188	0.737	0.732	1.25e-128	pSS_VS_HC	T/NK
TXK	4.51e-126	-0.343888	0.986	0.929	9.01e-123	pSS_VS_HC	T/NK
CD300A	1.34e-125	0.434865	0.836	0.845	2.68e-122	pSS_VS_HC	T/NK
IL7R	1.82e-123	-0.18293	0.957	0.948	3.63e-120	pSS_VS_HC	T/NK
LINC02446	3.14e-118	-0.162276	0.801	0.772	6.28e-115	pSS_VS_HC	T/NK
TFDP2	1.57e-112	-0.206931	0.975	0.84	3.15e-109	pSS_VS_HC	T/NK
MLLT3	1.17e-107	-0.616587	0.993	0.913	2.33e-104	pSS_VS_HC	T/NK
CLDND1	1.18e-98	0.149914	0.833	0.789	2.36e-95	pSS_VS_HC	T/NK
PCAT1	2.29e-91	-0.866629	0.994	0.848	4.57e-88	pSS_VS_HC	T/NK
LINC01891	2.77e-85	-0.731286	0.929	0.744	5.53e-82	pSS_VS_HC	T/NK
PRKN	2.27e-82	-1.26597	0.939	0.711	4.54e-79	pSS_VS_HC	T/NK
GPHN	3.24e-77	-0.729572	0.995	0.833	6.49e-74	pSS_VS_HC	T/NK
ABLIM1	2.26e-72	-0.361675	0.932	0.861	4.52e-69	pSS_VS_HC	T/NK
TCF7	4.8e-72	-0.230151	0.94	0.901	9.59e-69	pSS_VS_HC	T/NK
ICOS	1.77e-69	-0.595553	0.918	0.783	3.54e-66	pSS_VS_HC	T/NK
RORA	2.49e-64	-0.172488	0.996	0.959	4.98e-61	pSS_VS_HC	T/NK
GPRIN3	8.43e-63	-0.365482	0.964	0.812	1.69e-59	pSS_VS_HC	T/NK
EPHA1-AS1	3.01e-59	-0.943147	0.851	0.711	6.03e-56	pSS_VS_HC	T/NK
LEF1-AS1	1.66e-58	-0.983268	0.899	0.766	3.31e-55	pSS_VS_HC	T/NK
DUSP16	1.67e-58	-0.642306	0.956	0.783	3.33e-55	pSS_VS_HC	T/NK
BCL2	3.62e-56	-0.651493	0.987	0.886	7.23e-53	pSS_VS_HC	T/NK
GBP5	1.62e-52	0.312397	0.675	0.67	3.24e-49	pSS_VS_HC	T/NK
AP3M2	3.55e-52	-0.426543	0.813	0.711	7.1e-49	pSS_VS_HC	T/NK
RUNX2	3.73e-52	-0.715582	0.979	0.834	7.45e-49	pSS_VS_HC	T/NK
LTB	1.14e-49	-0.169845	0.935	0.94	2.28e-46	pSS_VS_HC	T/NK
PRDM1	1.8e-49	0.22776	0.679	0.653	3.6e-46	pSS_VS_HC	T/NK
KANK1	1.74e-46	-1.04518	0.974	0.87	3.47e-43	pSS_VS_HC	T/NK
GRAP2	1.54e-44	-0.335576	0.989	0.936	3.08e-41	pSS_VS_HC	T/NK
RCAN3	2.63e-43	-0.381442	0.907	0.836	5.26e-40	pSS_VS_HC	T/NK
SUPT3H	1.23e-39	-0.684587	0.983	0.869	2.46e-36	pSS_VS_HC	T/NK
SLC16A10	2.6e-39	-1.13146	0.753	0.676	5.2e-36	pSS_VS_HC	T/NK
CD69	8.95e-38	-0.195702	0.994	0.972	1.79e-34	pSS_VS_HC	T/NK
PRKCQ-AS1	3.47e-36	-0.239257	0.883	0.866	6.93e-33	pSS_VS_HC	T/NK
TRABD2A	3.62e-36	-0.546456	0.9	0.825	7.25e-33	pSS_VS_HC	T/NK
CCR7	1.16e-35	-0.331987	0.923	0.87	2.32e-32	pSS_VS_HC	T/NK
PLAC8	1.29e-34	0.215193	0.93	0.906	2.59e-31	pSS_VS_HC	T/NK
AC139720.1	1.73e-34	-1.27461	0.889	0.766	3.46e-31	pSS_VS_HC	T/NK
CASK	5.33e-34	-0.560455	0.999	0.909	1.07e-30	pSS_VS_HC	T/NK
NR3C2	2.86e-33	-0.999296	0.972	0.831	5.73e-30	pSS_VS_HC	T/NK
TRAC	1.34e-30	0.125682	0.985	0.968	2.69e-27	pSS_VS_HC	T/NK
NELL2	8.99e-30	-0.914267	0.901	0.822	1.8e-26	pSS_VS_HC	T/NK
LINC01934	2.34e-28	-0.651879	0.997	0.882	4.68e-25	pSS_VS_HC	T/NK
ZEB1	2.42e-27	-0.597927	0.991	0.896	4.83e-24	pSS_VS_HC	T/NK
CMTM8	1.43e-25	-0.708308	0.913	0.839	2.85e-22	pSS_VS_HC	T/NK
TNFAIP3	1.51e-23	-0.186048	0.934	0.897	3.02e-20	pSS_VS_HC	T/NK
ANKRD55	3.83e-17	-0.825145	0.893	0.783	7.65e-14	pSS_VS_HC	T/NK
SATB1-AS1	2.4e-16	-0.751752	0.972	0.822	4.79e-13	pSS_VS_HC	T/NK
CAMKMT	2.63e-16	-0.710543	0.999	0.901	5.26e-13	pSS_VS_HC	T/NK
TSHZ2	3.8e-15	-1.15036	0.902	0.753	7.59e-12	pSS_VS_HC	T/NK
CSGALNACT1	7.53e-14	-0.911245	0.884	0.766	1.51e-10	pSS_VS_HC	T/NK
RNF157	7.56e-14	-0.817675	0.919	0.793	1.51e-10	pSS_VS_HC	T/NK
MAL	1.32e-12	-0.248459	0.794	0.756	2.63e-09	pSS_VS_HC	T/NK
TRAT1	1.98e-11	-0.147435	0.881	0.862	3.95e-08	pSS_VS_HC	T/NK
PLCL1	1.3e-08	-0.998465	0.98	0.827	2.59e-05	pSS_VS_HC	T/NK
FUT8	8.15e-08	-0.690977	0.992	0.864	0.000162999	pSS_VS_HC	T/NK
ANK3	7e-07	-0.752806	0.978	0.836	0.00140051	pSS_VS_HC	T/NK
APBA2	2.98e-05	-0.494195	0.983	0.869	0.0595355	pSS_VS_HC	T/NK
RASGRF2	3.57e-05	-0.889827	0.976	0.836	0.071371	pSS_VS_HC	T/NK
RGCC	0.00325198	-0.183932	0.918	0.839	1	pSS_VS_HC	T/NK
SESN3	0.0397263	-0.679152	0.955	0.835	1	pSS_VS_HC	T/NK
LRRN3	0.161077	-0.587657	0.949	0.818	1	pSS_VS_HC	T/NK
AK5	0.579962	-0.8973	0.803	0.737	1	pSS_VS_HC	T/NK
CD28	0.741275	-0.471631	0.958	0.872	1	pSS_VS_HC	T/NK
PLXDC2	1.33e-197	0.173581	0.996	0.989	2.66e-194	PD_VS_HC	Myleoid
DPYD	8.43e-166	0.170702	0.997	0.993	1.69e-162	PD_VS_HC	Myleoid
SLC8A1	9.46e-156	0.195877	0.981	0.973	1.89e-152	PD_VS_HC	Myleoid
LRMDA	4.66e-145	0.193518	0.986	0.97	9.33e-142	PD_VS_HC	Myleoid
IRAK3	1.23e-139	0.210037	0.981	0.961	2.45e-136	PD_VS_HC	Myleoid
BAZ2B	3.7e-136	0.187298	0.952	0.942	7.41e-133	PD_VS_HC	Myleoid
SBF2	1.84e-134	0.185182	0.979	0.968	3.68e-131	PD_VS_HC	Myleoid
TBXAS1	3.88e-132	0.165387	0.988	0.97	7.76e-129	PD_VS_HC	Myleoid
RBM47	1.2e-128	0.171619	0.993	0.982	2.39e-125	PD_VS_HC	Myleoid
EVI5	3.71e-127	0.155758	0.966	0.961	7.43e-124	PD_VS_HC	Myleoid
ATG7	5.54e-127	0.149813	0.98	0.969	1.11e-123	PD_VS_HC	Myleoid
2024-03-01	6.04e-127	0.142527	0.977	0.968	1.21e-123	PD_VS_HC	Myleoid
DENND1A	1.63e-125	0.125585	0.983	0.98	3.26e-122	PD_VS_HC	Myleoid
FRY	1.21e-124	0.190982	0.959	0.948	2.42e-121	PD_VS_HC	Myleoid
MCTP1	5.8e-124	0.123057	0.969	0.959	1.16e-120	PD_VS_HC	Myleoid
VMP1	1.25e-123	0.153864	0.993	0.983	2.5e-120	PD_VS_HC	Myleoid
CPPED1	1.33e-121	0.166423	0.983	0.976	2.67e-118	PD_VS_HC	Myleoid
ZSWIM6	6.82e-120	0.164902	0.987	0.98	1.36e-116	PD_VS_HC	Myleoid
TMTC2	5.81e-114	0.290387	0.921	0.923	1.16e-110	PD_VS_HC	Myleoid
HDAC9	1.91e-111	0.213054	0.926	0.935	3.81e-108	PD_VS_HC	Myleoid
TRPS1	2.93e-109	0.196501	0.972	0.972	5.86e-106	PD_VS_HC	Myleoid
WDFY3	1.96e-108	0.18016	0.953	0.941	3.91e-105	PD_VS_HC	Myleoid
GAB2	3.95e-107	0.174974	0.988	0.976	7.91e-104	PD_VS_HC	Myleoid
ZEB2	3.42e-106	0.101495	0.997	0.991	6.85e-103	PD_VS_HC	Myleoid
CLEC12A	1.24e-105	0.120667	0.985	0.975	2.48e-102	PD_VS_HC	Myleoid
ZFHX3	2.48e-104	0.203572	0.919	0.911	4.96e-101	PD_VS_HC	Myleoid
HBEGF	3.57e-103	-0.301251	0.871	0.722	7.14e-100	PD_VS_HC	Myleoid
CCL3L1	4.26e-103	-0.308852	0.832	0.7	8.52e-100	PD_VS_HC	Myleoid
FOSL1	1.96e-102	-0.105635	0.789	0.689	3.93e-99	PD_VS_HC	Myleoid
MAML3	2.91e-100	0.161564	0.962	0.955	5.82e-97	PD_VS_HC	Myleoid
DLEU2	3.56e-100	0.135309	0.988	0.987	7.12e-97	PD_VS_HC	Myleoid
CD36	7.63e-100	0.243795	0.924	0.895	1.53e-96	PD_VS_HC	Myleoid
TLR2	1.05e-99	0.180909	0.938	0.914	2.1e-96	PD_VS_HC	Myleoid
HIPK3	3.89e-98	0.14838	0.965	0.951	7.78e-95	PD_VS_HC	Myleoid
ARHGAP24	4e-98	0.24806	0.93	0.924	8e-95	PD_VS_HC	Myleoid
AOAH	1.12e-97	0.108898	0.996	0.988	2.23e-94	PD_VS_HC	Myleoid
KIF13A	9.22e-96	0.193698	0.952	0.947	1.84e-92	PD_VS_HC	Myleoid
LRRK2	9.37e-96	0.126251	0.932	0.909	1.87e-92	PD_VS_HC	Myleoid
NUMB	1.14e-95	0.113147	0.99	0.982	2.28e-92	PD_VS_HC	Myleoid
RIN2	5.97e-95	0.239355	0.926	0.912	1.19e-91	PD_VS_HC	Myleoid
LYPD2	1.36e-94	0.106456	0.556	0.496	2.72e-91	PD_VS_HC	Myleoid
PECAM1	7.25e-94	0.129464	0.977	0.967	1.45e-90	PD_VS_HC	Myleoid
FGD4	3.76e-93	0.12909	0.957	0.953	7.52e-90	PD_VS_HC	Myleoid
ARHGAP26	4.81e-91	0.125113	0.993	0.985	9.63e-88	PD_VS_HC	Myleoid
TMEM170B	5.41e-91	0.183556	0.943	0.917	1.08e-87	PD_VS_HC	Myleoid
PELI2	8.38e-91	0.185234	0.905	0.898	1.68e-87	PD_VS_HC	Myleoid
MICU1	8.9e-91	0.215451	0.926	0.939	1.78e-87	PD_VS_HC	Myleoid
GNAQ	1.08e-89	0.116075	0.992	0.985	2.15e-86	PD_VS_HC	Myleoid
GRK3	2.38e-89	0.105124	0.963	0.958	4.77e-86	PD_VS_HC	Myleoid
BACH1	2.31e-88	0.123712	0.965	0.954	4.61e-85	PD_VS_HC	Myleoid
BMP2K	7.63e-88	0.224606	0.906	0.926	1.53e-84	PD_VS_HC	Myleoid
ARRB1	2.29e-87	0.166172	0.958	0.95	4.57e-84	PD_VS_HC	Myleoid
PLCB1	1.66e-86	0.258929	0.952	0.95	3.32e-83	PD_VS_HC	Myleoid
TET2	3.41e-86	0.10035	0.98	0.966	6.81e-83	PD_VS_HC	Myleoid
SPECC1	3.22e-84	0.257639	0.92	0.928	6.44e-81	PD_VS_HC	Myleoid
S100Z	8.93e-83	0.24145	0.899	0.926	1.79e-79	PD_VS_HC	Myleoid
CPNE8	2.03e-80	0.190255	0.878	0.884	4.06e-77	PD_VS_HC	Myleoid
TIAM1	2.62e-79	0.238176	0.942	0.946	5.25e-76	PD_VS_HC	Myleoid
NOTCH2	2.69e-79	0.105083	0.96	0.956	5.38e-76	PD_VS_HC	Myleoid
ZNF710	2.77e-79	0.210669	0.942	0.93	5.54e-76	PD_VS_HC	Myleoid
EREG	5.91e-79	-0.46371	0.753	0.626	1.18e-75	PD_VS_HC	Myleoid
RNF24	7.56e-79	0.205207	0.912	0.897	1.51e-75	PD_VS_HC	Myleoid
JARID2	8.74e-79	0.110988	0.984	0.97	1.75e-75	PD_VS_HC	Myleoid
MAP3K20	9.85e-79	0.190959	0.886	0.87	1.97e-75	PD_VS_HC	Myleoid
GPCPD1	8.68e-78	0.109446	0.976	0.959	1.74e-74	PD_VS_HC	Myleoid
PYGL	9.31e-78	0.23926	0.85	0.828	1.86e-74	PD_VS_HC	Myleoid
SESTD1	1.32e-77	0.151586	0.881	0.868	2.63e-74	PD_VS_HC	Myleoid
NEAT1	1.38e-77	0.114887	0.999	0.997	2.76e-74	PD_VS_HC	Myleoid
DIAPH2	1.16e-76	0.108176	0.979	0.966	2.32e-73	PD_VS_HC	Myleoid
DAPK1	2.63e-76	0.19197	0.888	0.904	5.26e-73	PD_VS_HC	Myleoid
RTN1	8.55e-76	0.229566	0.914	0.936	1.71e-72	PD_VS_HC	Myleoid
LINC00937	6.21e-75	0.108223	0.903	0.838	1.24e-71	PD_VS_HC	Myleoid
CASC8	7.42e-75	0.270388	0.842	0.822	1.48e-71	PD_VS_HC	Myleoid
LRP1	1.7e-74	0.104359	0.926	0.909	3.4e-71	PD_VS_HC	Myleoid
DISC1	3.84e-74	0.146971	0.924	0.927	7.67e-71	PD_VS_HC	Myleoid
UBE2E2	5.51e-74	0.140169	0.953	0.955	1.1e-70	PD_VS_HC	Myleoid
SLCO3A1	6.23e-74	0.100996	0.982	0.974	1.25e-70	PD_VS_HC	Myleoid
GAS7	1.08e-73	0.126653	0.969	0.965	2.16e-70	PD_VS_HC	Myleoid
VCAN	1.57e-73	0.168628	0.968	0.956	3.14e-70	PD_VS_HC	Myleoid
DOCK5	2.81e-73	0.109638	0.966	0.958	5.62e-70	PD_VS_HC	Myleoid
PTPN12	4.86e-73	0.152749	0.924	0.903	9.72e-70	PD_VS_HC	Myleoid
MEGF9	1.12e-72	0.147671	0.96	0.953	2.24e-69	PD_VS_HC	Myleoid
FRMD4B	1.97e-72	0.236452	0.909	0.92	3.93e-69	PD_VS_HC	Myleoid
SCLT1	2.26e-72	0.171014	0.945	0.937	4.51e-69	PD_VS_HC	Myleoid
NRIP1	6.26e-72	0.191815	0.875	0.85	1.25e-68	PD_VS_HC	Myleoid
HES4	7.25e-72	-0.158215	0.719	0.601	1.45e-68	PD_VS_HC	Myleoid
ENTPD1	1.09e-71	0.194163	0.902	0.889	2.18e-68	PD_VS_HC	Myleoid
TMEM176A	1.67e-71	-0.241349	0.959	0.828	3.34e-68	PD_VS_HC	Myleoid
BEST1	1.18e-69	-0.171132	0.795	0.713	2.37e-66	PD_VS_HC	Myleoid
CSF3R	2.15e-69	0.108468	0.978	0.95	4.29e-66	PD_VS_HC	Myleoid
STK3	4.31e-69	0.189559	0.883	0.885	8.62e-66	PD_VS_HC	Myleoid
RAPGEF2	4.55e-69	0.133585	0.9	0.895	9.11e-66	PD_VS_HC	Myleoid
TRIO	6.86e-68	0.157091	0.93	0.931	1.37e-64	PD_VS_HC	Myleoid
LTA4H	2.74e-67	0.128604	0.922	0.896	5.47e-64	PD_VS_HC	Myleoid
SIPA1L1	1.51e-66	0.137192	0.99	0.979	3.01e-63	PD_VS_HC	Myleoid
CPQ	1.81e-66	0.15432	0.928	0.917	3.63e-63	PD_VS_HC	Myleoid
SLC24A4	2.04e-65	0.250023	0.894	0.88	4.08e-62	PD_VS_HC	Myleoid
OSCAR	4.93e-64	0.120816	0.902	0.868	9.86e-61	PD_VS_HC	Myleoid
SLC22A15	5.29e-64	0.243211	0.858	0.86	1.06e-60	PD_VS_HC	Myleoid
NFAM1	1.62e-63	0.168681	0.902	0.898	3.24e-60	PD_VS_HC	Myleoid
NAIP	5.58e-63	0.124311	0.825	0.797	1.12e-59	PD_VS_HC	Myleoid
CERS6	8.73e-63	0.137945	0.925	0.938	1.75e-59	PD_VS_HC	Myleoid
LINC02432	1.1e-62	0.191324	0.746	0.715	2.2e-59	PD_VS_HC	Myleoid
MICAL2	2.22e-62	0.197313	0.893	0.888	4.44e-59	PD_VS_HC	Myleoid
ASAP1	1.44e-61	0.108104	0.972	0.967	2.88e-58	PD_VS_HC	Myleoid
FAM49A	2.34e-60	0.11721	0.943	0.919	4.68e-57	PD_VS_HC	Myleoid
MEF2C	3.42e-60	0.129178	0.969	0.96	6.85e-57	PD_VS_HC	Myleoid
IL15	5.5e-60	0.223315	0.921	0.905	1.1e-56	PD_VS_HC	Myleoid
IPMK	2.26e-59	0.137108	0.925	0.915	4.53e-56	PD_VS_HC	Myleoid
INSIG1	1.29e-58	-0.300329	0.823	0.681	2.58e-55	PD_VS_HC	Myleoid
USP32	1.63e-58	0.105766	0.96	0.953	3.26e-55	PD_VS_HC	Myleoid
SPOPL	1.77e-58	0.165289	0.888	0.906	3.54e-55	PD_VS_HC	Myleoid
TNS3	2.81e-58	0.164734	0.861	0.875	5.63e-55	PD_VS_HC	Myleoid
CTBP2	4.73e-58	0.147946	0.91	0.917	9.47e-55	PD_VS_HC	Myleoid
SPTLC2	5.93e-58	0.114107	0.954	0.939	1.19e-54	PD_VS_HC	Myleoid
PILRA	2.13e-56	0.103897	0.953	0.925	4.27e-53	PD_VS_HC	Myleoid
PRAM1	2.49e-56	0.101046	0.914	0.899	4.99e-53	PD_VS_HC	Myleoid
NABP1	4.07e-56	0.108414	0.916	0.897	8.14e-53	PD_VS_HC	Myleoid
KDM1B	2.27e-55	0.192012	0.873	0.893	4.54e-52	PD_VS_HC	Myleoid
ZNF438	5.55e-55	0.206522	0.893	0.894	1.11e-51	PD_VS_HC	Myleoid
RAP1GAP2	8.24e-54	0.107207	0.961	0.95	1.65e-50	PD_VS_HC	Myleoid
JAK2	2.43e-53	0.10593	0.941	0.946	4.85e-50	PD_VS_HC	Myleoid
TBC1D9	4.27e-53	0.205669	0.888	0.919	8.54e-50	PD_VS_HC	Myleoid
BMPR2	1.04e-52	0.242035	0.879	0.878	2.07e-49	PD_VS_HC	Myleoid
KYNU	1.42e-52	0.113332	0.942	0.929	2.83e-49	PD_VS_HC	Myleoid
AL034397.3	1.68e-52	0.144416	0.886	0.833	3.37e-49	PD_VS_HC	Myleoid
CHKA	3.82e-52	0.161428	0.826	0.779	7.64e-49	PD_VS_HC	Myleoid
RGS18	3.33e-51	0.11812	0.872	0.869	6.66e-48	PD_VS_HC	Myleoid
C20orf194	4.12e-51	0.179027	0.87	0.862	8.23e-48	PD_VS_HC	Myleoid
EXT1	2.32e-50	0.200979	0.931	0.931	4.64e-47	PD_VS_HC	Myleoid
NLRP12	2.98e-50	0.253729	0.818	0.823	5.95e-47	PD_VS_HC	Myleoid
NETO2	4.46e-50	0.149909	0.796	0.763	8.92e-47	PD_VS_HC	Myleoid
GASK1B	2.81e-49	0.255096	0.787	0.807	5.63e-46	PD_VS_HC	Myleoid
FCAR	3.35e-49	0.112541	0.831	0.801	6.7e-46	PD_VS_HC	Myleoid
SULF2	2.15e-48	0.115414	0.948	0.945	4.31e-45	PD_VS_HC	Myleoid
VNN3	5.56e-47	0.100667	0.564	0.522	1.11e-43	PD_VS_HC	Myleoid
HNMT	1.21e-46	0.167976	0.88	0.874	2.43e-43	PD_VS_HC	Myleoid
IFI44L	1.84e-46	-0.660293	0.597	0.523	3.69e-43	PD_VS_HC	Myleoid
SIRPB2	1.95e-46	0.266477	0.676	0.683	3.89e-43	PD_VS_HC	Myleoid
CHST15	1.3e-45	0.108276	0.888	0.885	2.61e-42	PD_VS_HC	Myleoid
CLMN	1.52e-45	0.225833	0.8	0.802	3.05e-42	PD_VS_HC	Myleoid
TFRC	1.24e-44	-0.155414	0.793	0.707	2.48e-41	PD_VS_HC	Myleoid
DAPP1	1.32e-44	0.169021	0.863	0.882	2.63e-41	PD_VS_HC	Myleoid
RFX2	2.4e-44	0.181822	0.897	0.871	4.79e-41	PD_VS_HC	Myleoid
AHR	4.61e-44	0.150243	0.915	0.909	9.21e-41	PD_VS_HC	Myleoid
ST6GALNAC3	9.76e-43	0.307285	0.847	0.868	1.95e-39	PD_VS_HC	Myleoid
HCAR3	1.04e-42	-0.150318	0.794	0.715	2.08e-39	PD_VS_HC	Myleoid
PAK1	1.54e-42	0.100485	0.934	0.935	3.09e-39	PD_VS_HC	Myleoid
TRAK1	2.44e-42	0.125747	0.915	0.917	4.87e-39	PD_VS_HC	Myleoid
S1PR3	2.55e-41	0.199639	0.824	0.79	5.1e-38	PD_VS_HC	Myleoid
RABGEF1	2.95e-41	0.106397	0.976	0.953	5.91e-38	PD_VS_HC	Myleoid
FBXO34	6.47e-41	0.145018	0.944	0.922	1.29e-37	PD_VS_HC	Myleoid
PMAIP1	8.01e-41	-0.169075	0.847	0.755	1.6e-37	PD_VS_HC	Myleoid
FLT3	1.53e-40	-0.102107	0.775	0.729	3.06e-37	PD_VS_HC	Myleoid
B3GNT5	1.94e-40	-0.13693	0.888	0.799	3.88e-37	PD_VS_HC	Myleoid
SLC49A4	3.61e-40	0.118979	0.904	0.89	7.22e-37	PD_VS_HC	Myleoid
PELI1	2.03e-39	0.113348	0.935	0.927	4.07e-36	PD_VS_HC	Myleoid
PLD1	2.41e-39	0.285279	0.824	0.807	4.82e-36	PD_VS_HC	Myleoid
SLC11A1	1.3e-38	0.111125	0.925	0.895	2.6e-35	PD_VS_HC	Myleoid
ACER3	1.49e-38	0.141485	0.895	0.895	2.97e-35	PD_VS_HC	Myleoid
NAMPT	1.6e-38	0.10205	0.995	0.985	3.2e-35	PD_VS_HC	Myleoid
PPM1L	2.29e-38	0.187957	0.882	0.88	4.59e-35	PD_VS_HC	Myleoid
CTNND1	5.04e-38	0.153691	0.886	0.876	1.01e-34	PD_VS_HC	Myleoid
ODF3B	4.61e-37	-0.290802	0.857	0.728	9.22e-34	PD_VS_HC	Myleoid
GLT1D1	6.38e-37	0.158553	0.869	0.879	1.28e-33	PD_VS_HC	Myleoid
BCL6	9.64e-37	0.101504	0.873	0.861	1.93e-33	PD_VS_HC	Myleoid
KSR1	1.02e-36	0.150059	0.862	0.887	2.05e-33	PD_VS_HC	Myleoid
DGKG	5.5e-36	0.335054	0.824	0.89	1.1e-32	PD_VS_HC	Myleoid
CYBA	8.35e-36	-0.131821	0.994	0.984	1.67e-32	PD_VS_HC	Myleoid
TFEC	2.57e-35	0.192608	0.831	0.863	5.15e-32	PD_VS_HC	Myleoid
MGST2	3.52e-35	0.181952	0.83	0.805	7.04e-32	PD_VS_HC	Myleoid
SLC2A9	4.83e-35	0.362146	0.787	0.817	9.66e-32	PD_VS_HC	Myleoid
AC253572.2	3.35e-34	0.147182	0.735	0.706	6.7e-31	PD_VS_HC	Myleoid
CXCL16	6.13e-34	-0.186314	0.824	0.741	1.23e-30	PD_VS_HC	Myleoid
IRS2	7.83e-34	0.140487	0.802	0.781	1.57e-30	PD_VS_HC	Myleoid
PDE4D	1.09e-33	0.161856	0.944	0.923	2.17e-30	PD_VS_HC	Myleoid
DRAM1	1.22e-33	0.127906	0.776	0.768	2.44e-30	PD_VS_HC	Myleoid
SUMF1	1.34e-33	0.118626	0.932	0.925	2.69e-30	PD_VS_HC	Myleoid
CDKN1A	3.09e-33	-0.322548	0.877	0.739	6.19e-30	PD_VS_HC	Myleoid
XRCC4	3.47e-33	0.222174	0.847	0.864	6.93e-30	PD_VS_HC	Myleoid
RNF144B	5.16e-33	0.139055	0.808	0.786	1.03e-29	PD_VS_HC	Myleoid
IGF2BP2	1.13e-32	0.152536	0.831	0.829	2.26e-29	PD_VS_HC	Myleoid
G0S2	1.9e-32	-0.662916	0.865	0.754	3.81e-29	PD_VS_HC	Myleoid
IL13RA1	1.92e-32	0.122022	0.759	0.744	3.84e-29	PD_VS_HC	Myleoid
LPCAT2	7.08e-32	0.163245	0.797	0.809	1.42e-28	PD_VS_HC	Myleoid
INSR	8.18e-32	0.124715	0.857	0.856	1.64e-28	PD_VS_HC	Myleoid
NEGR1	9.26e-32	0.115293	0.88	0.864	1.85e-28	PD_VS_HC	Myleoid
SIRPA	1.62e-31	0.111125	0.831	0.82	3.25e-28	PD_VS_HC	Myleoid
TMEM176B	2.04e-31	-0.146711	0.981	0.878	4.08e-28	PD_VS_HC	Myleoid
GBE1	6.93e-31	0.174186	0.769	0.782	1.39e-27	PD_VS_HC	Myleoid
PRKCE	1.24e-30	0.111591	0.872	0.876	2.49e-27	PD_VS_HC	Myleoid
ARHGEF11	2.25e-30	0.285438	0.826	0.853	4.51e-27	PD_VS_HC	Myleoid
SGMS2	4.26e-30	0.138521	0.817	0.829	8.51e-27	PD_VS_HC	Myleoid
ASGR2	6.46e-30	0.148468	0.644	0.611	1.29e-26	PD_VS_HC	Myleoid
ALPK1	8.81e-30	0.172699	0.752	0.77	1.76e-26	PD_VS_HC	Myleoid
ADGRE2	2.74e-29	0.106383	0.891	0.861	5.48e-26	PD_VS_HC	Myleoid
CNTLN	4.02e-29	0.216772	0.78	0.805	8.04e-26	PD_VS_HC	Myleoid
IER3	4.4e-29	-0.183369	0.886	0.782	8.79e-26	PD_VS_HC	Myleoid
ADAMTSL4-AS1	4.74e-29	0.137318	0.973	0.963	9.48e-26	PD_VS_HC	Myleoid
GAPDH	1.03e-28	-0.125419	0.986	0.964	2.07e-25	PD_VS_HC	Myleoid
CST3	3.84e-28	-0.143725	0.994	0.98	7.69e-25	PD_VS_HC	Myleoid
MIR222HG	5.24e-28	-0.217732	0.65	0.605	1.05e-24	PD_VS_HC	Myleoid
ALDH3B1	4.1e-27	0.103336	0.677	0.654	8.19e-24	PD_VS_HC	Myleoid
ATF3	4.49e-27	-0.166616	0.866	0.762	8.98e-24	PD_VS_HC	Myleoid
VEGFA	8.04e-27	-0.589956	0.751	0.69	1.61e-23	PD_VS_HC	Myleoid
SORT1	5.22e-26	0.208394	0.714	0.734	1.04e-22	PD_VS_HC	Myleoid
KLF10	1.12e-25	-0.112514	0.907	0.807	2.24e-22	PD_VS_HC	Myleoid
RUFY3	1.17e-25	0.123984	0.902	0.895	2.34e-22	PD_VS_HC	Myleoid
FAM13A	1.45e-25	0.293247	0.83	0.859	2.91e-22	PD_VS_HC	Myleoid
PSTPIP2	2.73e-25	0.110857	0.817	0.808	5.46e-22	PD_VS_HC	Myleoid
SGK1	3.26e-25	-0.110021	0.911	0.851	6.53e-22	PD_VS_HC	Myleoid
CCL3	5.76e-25	-0.236853	0.913	0.849	1.15e-21	PD_VS_HC	Myleoid
PADI4	7.22e-25	0.190769	0.696	0.681	1.44e-21	PD_VS_HC	Myleoid
GPD2	9.84e-25	0.164031	0.843	0.857	1.97e-21	PD_VS_HC	Myleoid
KCNE1	1.09e-24	0.225397	0.737	0.752	2.18e-21	PD_VS_HC	Myleoid
MAN1A1	8.8e-24	0.124366	0.811	0.804	1.76e-20	PD_VS_HC	Myleoid
LDLRAD3	2.95e-23	0.179432	0.765	0.767	5.89e-20	PD_VS_HC	Myleoid
NEURL1	1.1e-22	0.101652	0.738	0.706	2.21e-19	PD_VS_HC	Myleoid
NFIA	1.73e-22	0.255436	0.715	0.742	3.46e-19	PD_VS_HC	Myleoid
CYP27A1	3.55e-22	0.10023	0.831	0.807	7.11e-19	PD_VS_HC	Myleoid
CR1	5.69e-22	0.141969	0.813	0.817	1.14e-18	PD_VS_HC	Myleoid
GNA15	1.94e-21	-0.182468	0.768	0.711	3.88e-18	PD_VS_HC	Myleoid
EEPD1	5.24e-21	0.282474	0.881	0.874	1.05e-17	PD_VS_HC	Myleoid
CRISPLD2	6.02e-21	0.236487	0.705	0.718	1.2e-17	PD_VS_HC	Myleoid
PBX3	7.4e-21	0.181618	0.867	0.902	1.48e-17	PD_VS_HC	Myleoid
MERTK	9.07e-21	0.207679	0.753	0.749	1.81e-17	PD_VS_HC	Myleoid
PID1	1e-20	0.177846	0.819	0.795	2.01e-17	PD_VS_HC	Myleoid
LDLRAD4	1.17e-20	0.102131	0.9	0.928	2.34e-17	PD_VS_HC	Myleoid
AHCYL2	1.51e-20	0.170904	0.849	0.886	3.01e-17	PD_VS_HC	Myleoid
MID1IP1	1.73e-20	-0.120446	0.893	0.825	3.45e-17	PD_VS_HC	Myleoid
GABARAP	2.54e-20	-0.113765	0.983	0.958	5.08e-17	PD_VS_HC	Myleoid
PLA2G4A	1.09e-19	0.318255	0.802	0.849	2.19e-16	PD_VS_HC	Myleoid
SLC44A1	1.6e-19	0.168825	0.79	0.807	3.19e-16	PD_VS_HC	Myleoid
APOBEC3A	1.83e-19	-0.456866	0.83	0.707	3.66e-16	PD_VS_HC	Myleoid
FGD6	2.02e-19	0.301413	0.779	0.855	4.04e-16	PD_VS_HC	Myleoid
FCER1A	2.21e-19	-0.722928	0.823	0.714	4.41e-16	PD_VS_HC	Myleoid
NR4A1	3.82e-19	-0.11696	0.95	0.866	7.64e-16	PD_VS_HC	Myleoid
MCU	8.05e-19	0.271553	0.78	0.832	1.61e-15	PD_VS_HC	Myleoid
HHEX	1.16e-18	0.142538	0.818	0.819	2.33e-15	PD_VS_HC	Myleoid
CPEB3	1.41e-18	0.14258	0.844	0.864	2.81e-15	PD_VS_HC	Myleoid
HLA-DPB1	2.12e-18	-0.28183	0.94	0.936	4.23e-15	PD_VS_HC	Myleoid
GAB1	7.4e-18	0.191183	0.822	0.859	1.48e-14	PD_VS_HC	Myleoid
VDR	8.78e-18	0.119839	0.671	0.661	1.76e-14	PD_VS_HC	Myleoid
SCO2	1.05e-17	-0.178329	0.893	0.788	2.1e-14	PD_VS_HC	Myleoid
DHRS7B	4.35e-17	0.230323	0.831	0.847	8.71e-14	PD_VS_HC	Myleoid
PCSK5	4.99e-17	0.220862	0.859	0.87	9.97e-14	PD_VS_HC	Myleoid
FAR2	1.42e-16	0.269198	0.798	0.85	2.83e-13	PD_VS_HC	Myleoid
DACH1	3.04e-16	0.34384	0.495	0.583	6.08e-13	PD_VS_HC	Myleoid
RELT	3.47e-16	-0.147695	0.758	0.723	6.94e-13	PD_VS_HC	Myleoid
PHACTR1	4.34e-16	-0.287655	0.875	0.768	8.68e-13	PD_VS_HC	Myleoid
GNB4	9.95e-16	0.121056	0.783	0.807	1.99e-12	PD_VS_HC	Myleoid
NHSL1	1.2e-15	0.173072	0.856	0.854	2.41e-12	PD_VS_HC	Myleoid
CXCL2	1.79e-15	-0.766637	0.655	0.617	3.57e-12	PD_VS_HC	Myleoid
GLUL	2.03e-15	-0.142706	0.84	0.766	4.07e-12	PD_VS_HC	Myleoid
GCNT2	2.45e-15	0.324855	0.887	0.9	4.89e-12	PD_VS_HC	Myleoid
ARRDC4	3.73e-15	0.216083	0.665	0.66	7.46e-12	PD_VS_HC	Myleoid
RBP7	1.14e-14	-0.174406	0.791	0.756	2.29e-11	PD_VS_HC	Myleoid
MOB1B	1.42e-14	0.208198	0.869	0.89	2.85e-11	PD_VS_HC	Myleoid
ADAP2	1.49e-14	0.109757	0.789	0.824	2.97e-11	PD_VS_HC	Myleoid
RNF19B	2.9e-14	-0.183514	0.768	0.722	5.8e-11	PD_VS_HC	Myleoid
HLA-DPA1	3.55e-14	-0.249321	0.968	0.949	7.1e-11	PD_VS_HC	Myleoid
LRRK1	5.11e-14	0.109126	0.84	0.86	1.02e-10	PD_VS_HC	Myleoid
SVIL	6.86e-14	0.104873	0.876	0.893	1.37e-10	PD_VS_HC	Myleoid
CYBRD1	8.11e-14	0.204643	0.762	0.767	1.62e-10	PD_VS_HC	Myleoid
LILRA5	1.01e-13	-0.121723	0.853	0.8	2.02e-10	PD_VS_HC	Myleoid
FMNL2	1.18e-13	0.24003	0.702	0.771	2.36e-10	PD_VS_HC	Myleoid
LPAR1	1.21e-13	0.446967	0.875	0.913	2.42e-10	PD_VS_HC	Myleoid
RUSC2	1.23e-13	0.400111	0.725	0.767	2.47e-10	PD_VS_HC	Myleoid
PRICKLE1	1.59e-13	0.482548	0.644	0.731	3.19e-10	PD_VS_HC	Myleoid
GSTP1	1.69e-13	-0.161327	0.98	0.951	3.37e-10	PD_VS_HC	Myleoid
LINC02785	2.28e-13	0.260186	0.841	0.865	4.56e-10	PD_VS_HC	Myleoid
IER5	4.4e-13	-0.235885	0.94	0.855	8.8e-10	PD_VS_HC	Myleoid
HLA-DRB5	1.86e-12	-0.112235	0.594	0.586	3.73e-09	PD_VS_HC	Myleoid
PTK2	2.63e-12	0.173741	0.888	0.867	5.26e-09	PD_VS_HC	Myleoid
CYP1B1-AS1	3.32e-12	0.333003	0.708	0.728	6.65e-09	PD_VS_HC	Myleoid
ARHGAP22	3.75e-12	0.278002	0.808	0.817	7.49e-09	PD_VS_HC	Myleoid
FAM198B-AS1	1.02e-11	0.533352	0.72	0.783	2.04e-08	PD_VS_HC	Myleoid
MTMR11	1.06e-11	-0.120976	0.732	0.706	2.12e-08	PD_VS_HC	Myleoid
SAMD4A	1.53e-11	-0.189049	0.744	0.691	3.06e-08	PD_VS_HC	Myleoid
SH3RF1	1.67e-11	0.254897	0.761	0.787	3.34e-08	PD_VS_HC	Myleoid
CLIC4	2.41e-11	0.104965	0.875	0.867	4.82e-08	PD_VS_HC	Myleoid
HK2	3.32e-11	0.176656	0.816	0.858	6.63e-08	PD_VS_HC	Myleoid
EPS8	1.02e-10	0.236438	0.789	0.792	2.04e-07	PD_VS_HC	Myleoid
FAM168A	1.28e-10	0.160392	0.859	0.897	2.56e-07	PD_VS_HC	Myleoid
TYMP	1.36e-10	-0.130839	0.979	0.958	2.72e-07	PD_VS_HC	Myleoid
ARSB	1.54e-10	0.211855	0.773	0.812	3.08e-07	PD_VS_HC	Myleoid
IRF8	1.56e-10	-0.252265	0.679	0.675	3.11e-07	PD_VS_HC	Myleoid
ZNF385A	2.8e-10	-0.11416	0.832	0.814	5.6e-07	PD_VS_HC	Myleoid
PEA15	3.06e-10	-0.137151	0.812	0.782	6.12e-07	PD_VS_HC	Myleoid
ANO10	3.1e-10	0.167513	0.772	0.807	6.21e-07	PD_VS_HC	Myleoid
TSHZ3	3.11e-10	0.290732	0.764	0.791	6.22e-07	PD_VS_HC	Myleoid
HLA-DRB1	3.57e-10	-0.165304	0.988	0.973	7.14e-07	PD_VS_HC	Myleoid
PLAGL1	6.44e-10	0.124902	0.797	0.81	1.29e-06	PD_VS_HC	Myleoid
ARL4A	9.76e-10	-0.20989	0.769	0.717	1.95e-06	PD_VS_HC	Myleoid
WDFY4	1.31e-09	0.102761	0.777	0.815	2.61e-06	PD_VS_HC	Myleoid
FER	2.06e-09	0.18422	0.819	0.876	4.12e-06	PD_VS_HC	Myleoid
ZNF804A	2.64e-09	0.315993	0.84	0.881	5.29e-06	PD_VS_HC	Myleoid
CALCRL	5.24e-09	0.260264	0.704	0.766	1.05e-05	PD_VS_HC	Myleoid
HLA-DRA	5.39e-09	-0.136091	0.996	0.986	1.08e-05	PD_VS_HC	Myleoid
ITSN1	6.38e-09	0.151001	0.669	0.726	1.28e-05	PD_VS_HC	Myleoid
LIN7A	8.16e-09	0.574165	0.564	0.598	1.63e-05	PD_VS_HC	Myleoid
DYSF	1.11e-08	0.199045	0.663	0.694	2.21e-05	PD_VS_HC	Myleoid
MT2A	1.14e-08	-0.49091	0.865	0.747	2.29e-05	PD_VS_HC	Myleoid
HMOX1	1.47e-08	-0.253693	0.78	0.743	2.95e-05	PD_VS_HC	Myleoid
F13A1	1.64e-08	0.301004	0.636	0.673	3.28e-05	PD_VS_HC	Myleoid
PPIF	2.01e-08	-0.535808	0.714	0.659	4.03e-05	PD_VS_HC	Myleoid
CLIP2	2.6e-08	0.121198	0.763	0.781	5.2e-05	PD_VS_HC	Myleoid
CD74	4.53e-08	-0.106876	0.996	0.993	9.06e-05	PD_VS_HC	Myleoid
MSR1	4.63e-08	0.134237	0.733	0.743	9.26e-05	PD_VS_HC	Myleoid
NINJ1	5.52e-08	-0.31111	0.798	0.726	0.000110465	PD_VS_HC	Myleoid
RETN	9.47e-08	-0.218022	0.637	0.63	0.000189301	PD_VS_HC	Myleoid
CTSH	1.98e-07	-0.111788	0.766	0.741	0.000395828	PD_VS_HC	Myleoid
LILRB4	2.83e-07	-0.152469	0.636	0.625	0.00056645	PD_VS_HC	Myleoid
FKBP1A	2.92e-07	-0.171682	0.966	0.94	0.000583603	PD_VS_HC	Myleoid
ST3GAL6	5.64e-07	0.311672	0.783	0.848	0.00112876	PD_VS_HC	Myleoid
OLIG1	1.32e-06	-0.236973	0.731	0.763	0.0026386	PD_VS_HC	Myleoid
SYNGR2	1.37e-06	-0.141189	0.804	0.757	0.00274402	PD_VS_HC	Myleoid
HERPUD1	1.48e-06	-0.109114	0.913	0.87	0.00296357	PD_VS_HC	Myleoid
IFIT2	2.51e-06	-0.166847	0.719	0.713	0.00501431	PD_VS_HC	Myleoid
PKP4	3.76e-06	0.130622	0.794	0.811	0.0075292	PD_VS_HC	Myleoid
AC009093.2	3.77e-06	0.107357	0.864	0.902	0.00754122	PD_VS_HC	Myleoid
MX1	4.05e-06	-0.421815	0.726	0.658	0.00809867	PD_VS_HC	Myleoid
STEAP4	5e-06	0.205722	0.645	0.687	0.00999406	PD_VS_HC	Myleoid
SSR3	5.92e-06	-0.110199	0.842	0.797	0.0118382	PD_VS_HC	Myleoid
GRINA	6.76e-06	-0.216186	0.806	0.739	0.0135123	PD_VS_HC	Myleoid
FBN2	7.21e-06	0.336047	0.811	0.847	0.0144188	PD_VS_HC	Myleoid
NR6A1	7.87e-06	0.304108	0.704	0.799	0.0157346	PD_VS_HC	Myleoid
LAP3	8.16e-06	-0.360676	0.6	0.633	0.0163259	PD_VS_HC	Myleoid
OPHN1	8.99e-06	0.379486	0.787	0.801	0.0179882	PD_VS_HC	Myleoid
LILRA2	1.06e-05	-0.110548	0.725	0.725	0.0211204	PD_VS_HC	Myleoid
PRELID1	1.41e-05	-0.250133	0.86	0.816	0.0282111	PD_VS_HC	Myleoid
IRF7	1.89e-05	-0.535358	0.745	0.678	0.0378821	PD_VS_HC	Myleoid
ICAM1	1.95e-05	-0.225428	0.872	0.817	0.0390317	PD_VS_HC	Myleoid
PDGFC	2.44e-05	0.30631	0.78	0.843	0.0487905	PD_VS_HC	Myleoid
FMN1	2.87e-05	0.166841	0.789	0.772	0.0573067	PD_VS_HC	Myleoid
GRAMD1B	3.15e-05	0.190019	0.753	0.792	0.0630374	PD_VS_HC	Myleoid
PTGS2	3.56e-05	-0.139734	0.78	0.76	0.071241	PD_VS_HC	Myleoid
AGTRAP	4.6e-05	-0.166354	0.81	0.787	0.0920932	PD_VS_HC	Myleoid
ADGRE3	7.44e-05	0.160858	0.806	0.829	0.148858	PD_VS_HC	Myleoid
CMTM4	7.71e-05	0.423964	0.726	0.766	0.154153	PD_VS_HC	Myleoid
MAFB	8.1e-05	-0.158014	0.933	0.854	0.162014	PD_VS_HC	Myleoid
UGGT2	9.56e-05	0.290605	0.699	0.766	0.191294	PD_VS_HC	Myleoid
BCL2A1	9.6e-05	-0.220041	0.783	0.705	0.192046	PD_VS_HC	Myleoid
PDE4B	0.000123247	-0.230345	0.888	0.847	0.246494	PD_VS_HC	Myleoid
NCF1	0.000130323	-0.100135	0.961	0.934	0.260647	PD_VS_HC	Myleoid
CPED1	0.000138658	0.484757	0.725	0.83	0.277316	PD_VS_HC	Myleoid
FPR1	0.000183775	-0.109223	0.844	0.8	0.36755	PD_VS_HC	Myleoid
SEC61B	0.000190076	-0.195492	0.957	0.911	0.380152	PD_VS_HC	Myleoid
NCEH1	0.000252811	0.290184	0.799	0.835	0.505622	PD_VS_HC	Myleoid
MOB3B	0.00031112	0.209153	0.847	0.877	0.622241	PD_VS_HC	Myleoid
AQP9	0.000335871	-0.129045	0.651	0.661	0.671742	PD_VS_HC	Myleoid
EPSTI1	0.000349129	-0.234358	0.647	0.675	0.698259	PD_VS_HC	Myleoid
CUEDC1	0.000524765	0.243747	0.716	0.8	1	PD_VS_HC	Myleoid
TIMP1	0.000910464	-0.165778	0.924	0.864	1	PD_VS_HC	Myleoid
OTUD1	0.00103879	-0.142517	0.848	0.807	1	PD_VS_HC	Myleoid
IFIT3	0.00109766	-0.26272	0.665	0.653	1	PD_VS_HC	Myleoid
MYOF	0.0013181	0.197065	0.734	0.802	1	PD_VS_HC	Myleoid
WDR49	0.00149201	0.251037	0.82	0.861	1	PD_VS_HC	Myleoid
UNC93B1	0.0017076	-0.136352	0.758	0.753	1	PD_VS_HC	Myleoid
IFITM3	0.00201851	-0.109214	0.898	0.824	1	PD_VS_HC	Myleoid
IL1RN	0.00202199	-0.37582	0.602	0.613	1	PD_VS_HC	Myleoid
GAPT	0.0026621	0.158917	0.742	0.766	1	PD_VS_HC	Myleoid
PPM1H	0.00301965	0.502221	0.667	0.757	1	PD_VS_HC	Myleoid
CACNB4	0.00325897	0.432383	0.776	0.812	1	PD_VS_HC	Myleoid
HSBP1	0.00452043	-0.134423	0.907	0.868	1	PD_VS_HC	Myleoid
RNASE2	0.00572307	0.225593	0.598	0.629	1	PD_VS_HC	Myleoid
OAS3	0.00643582	-0.370032	0.674	0.641	1	PD_VS_HC	Myleoid
MAP3K8	0.00712568	-0.144584	0.827	0.769	1	PD_VS_HC	Myleoid
C19orf38	0.00750963	-0.114959	0.729	0.735	1	PD_VS_HC	Myleoid
NPC2	0.00806474	-0.135913	0.941	0.909	1	PD_VS_HC	Myleoid
FRMD3	0.00963744	0.488778	0.715	0.794	1	PD_VS_HC	Myleoid
C1orf162	0.00993437	-0.15225	0.943	0.918	1	PD_VS_HC	Myleoid
TCF4	0.0109073	-0.373632	0.686	0.757	1	PD_VS_HC	Myleoid
HLA-DQA1	0.0128143	-0.381316	0.83	0.819	1	PD_VS_HC	Myleoid
SECTM1	0.0146886	-0.130047	0.658	0.679	1	PD_VS_HC	Myleoid
MARCKS	0.0149817	-0.122743	0.838	0.841	1	PD_VS_HC	Myleoid
MITF	0.0159754	0.305405	0.705	0.777	1	PD_VS_HC	Myleoid
DST	0.0173196	0.184865	0.789	0.825	1	PD_VS_HC	Myleoid
OSBPL1A	0.0195135	0.217721	0.713	0.787	1	PD_VS_HC	Myleoid
ATP8B4	0.0237337	0.198272	0.753	0.831	1	PD_VS_HC	Myleoid
CHMP1B	0.0243081	-0.238306	0.872	0.832	1	PD_VS_HC	Myleoid
CACNA2D3	0.0256218	0.318134	0.722	0.789	1	PD_VS_HC	Myleoid
PDE7B	0.0261144	0.252429	0.868	0.883	1	PD_VS_HC	Myleoid
BASP1	0.0286008	-0.178557	0.749	0.739	1	PD_VS_HC	Myleoid
NRG1	0.0319268	0.286867	0.674	0.719	1	PD_VS_HC	Myleoid
CCR2	0.0358929	0.184722	0.648	0.672	1	PD_VS_HC	Myleoid
SPATA6	0.0366842	0.143656	0.747	0.791	1	PD_VS_HC	Myleoid
SERPINB1	0.0498771	-0.104078	0.893	0.844	1	PD_VS_HC	Myleoid
PYCARD	0.0554436	-0.146813	0.9	0.863	1	PD_VS_HC	Myleoid
PLSCR1	0.0554563	-0.131624	0.831	0.805	1	PD_VS_HC	Myleoid
SASH1	0.0626847	0.274529	0.598	0.672	1	PD_VS_HC	Myleoid
CASP1	0.0673903	-0.100589	0.89	0.868	1	PD_VS_HC	Myleoid
MS4A4E	0.070543	0.32417	0.609	0.668	1	PD_VS_HC	Myleoid
MX2	0.0806543	-0.173079	0.822	0.786	1	PD_VS_HC	Myleoid
CAPG	0.100724	-0.192209	0.807	0.791	1	PD_VS_HC	Myleoid
SEMA3C	0.100943	0.369894	0.712	0.781	1	PD_VS_HC	Myleoid
ARHGAP32	0.111023	0.182119	0.787	0.819	1	PD_VS_HC	Myleoid
ASGR1	0.111454	-0.129692	0.772	0.784	1	PD_VS_HC	Myleoid
TXN	0.118826	-0.22757	0.912	0.866	1	PD_VS_HC	Myleoid
IL3RA	0.132714	-0.289195	0.792	0.767	1	PD_VS_HC	Myleoid
TMEM144	0.171076	0.624803	0.616	0.694	1	PD_VS_HC	Myleoid
RNH1	0.183167	-0.121018	0.903	0.873	1	PD_VS_HC	Myleoid
ACVR2A	0.205725	0.224723	0.779	0.829	1	PD_VS_HC	Myleoid
SPRED1	0.218931	0.254015	0.836	0.884	1	PD_VS_HC	Myleoid
PPP1R15A	0.221496	-0.138413	0.88	0.861	1	PD_VS_HC	Myleoid
CCDC170	0.224334	0.34523	0.633	0.693	1	PD_VS_HC	Myleoid
ATP6V0B	0.239892	-0.136182	0.899	0.854	1	PD_VS_HC	Myleoid
GSTO1	0.281658	-0.164756	0.912	0.868	1	PD_VS_HC	Myleoid
STAT1	0.284041	-0.110373	0.816	0.789	1	PD_VS_HC	Myleoid
CSTA	0.309881	-0.121921	0.969	0.931	1	PD_VS_HC	Myleoid
IL1R2	0.321739	-0.429132	0.554	0.557	1	PD_VS_HC	Myleoid
NFE2	0.430843	0.10395	0.706	0.746	1	PD_VS_HC	Myleoid
TEC	0.45692	0.224627	0.776	0.802	1	PD_VS_HC	Myleoid
AC103591.3	0.517052	0.173748	0.708	0.732	1	PD_VS_HC	Myleoid
CDH23	0.527902	0.100102	0.675	0.716	1	PD_VS_HC	Myleoid
LGALS3	0.660274	-0.11985	0.952	0.91	1	PD_VS_HC	Myleoid
LGALS2	0.71133	-0.193178	0.949	0.897	1	PD_VS_HC	Myleoid
HLA-DMA	0.784156	-0.197474	0.883	0.849	1	PD_VS_HC	Myleoid
MYO1E	0.955788	0.165798	0.743	0.839	1	PD_VS_HC	Myleoid
ADAMTSL4-AS1	0	-0.925913	1	0.963	0	pSS_VS_HC	Myleoid
SBF2	0	-0.577304	0.999	0.968	0	pSS_VS_HC	Myleoid
DIAPH2	0	-0.712483	0.996	0.966	0	pSS_VS_HC	Myleoid
SLC8A1	0	-0.613382	0.999	0.973	0	pSS_VS_HC	Myleoid
LRMDA	0	-0.72233	0.996	0.97	0	pSS_VS_HC	Myleoid
GPCPD1	0	-0.33535	0.984	0.959	0	pSS_VS_HC	Myleoid
TET2	0	-0.295925	0.99	0.966	0	pSS_VS_HC	Myleoid
GAB2	0	-0.451155	0.999	0.976	0	pSS_VS_HC	Myleoid
JARID2	0	-0.386989	0.993	0.97	0	pSS_VS_HC	Myleoid
CUX1	0	-0.379299	0.995	0.973	0	pSS_VS_HC	Myleoid
SIPA1L1	0	-0.488346	0.999	0.979	0	pSS_VS_HC	Myleoid
TYROBP	0	0.427637	0.954	0.973	0	pSS_VS_HC	Myleoid
ZSWIM6	0	-0.640549	0.999	0.98	0	pSS_VS_HC	Myleoid
OAZ1	0	0.514151	0.95	0.969	0	pSS_VS_HC	Myleoid
DENND1A	0	-0.701287	0.999	0.98	0	pSS_VS_HC	Myleoid
CD83	0	-0.482077	0.992	0.974	0	pSS_VS_HC	Myleoid
SLCO3A1	0	-0.443114	0.992	0.974	0	pSS_VS_HC	Myleoid
S100A4	0	0.404841	0.972	0.987	0	pSS_VS_HC	Myleoid
GABARAP	0	0.512629	0.943	0.958	0	pSS_VS_HC	Myleoid
DLEU2	0	-0.528333	1	0.987	0	pSS_VS_HC	Myleoid
NUMB	0	-0.119897	0.995	0.982	0	pSS_VS_HC	Myleoid
ARHGAP26	0	-0.252232	0.997	0.985	0	pSS_VS_HC	Myleoid
PLXDC2	0	-0.428417	1	0.989	0	pSS_VS_HC	Myleoid
ATP2B1	0	-0.230663	0.997	0.986	0	pSS_VS_HC	Myleoid
GNAQ	0	-0.366898	0.996	0.985	0	pSS_VS_HC	Myleoid
ZEB2	0	-0.345695	1	0.991	0	pSS_VS_HC	Myleoid
QKI	0	-0.193083	0.992	0.984	0	pSS_VS_HC	Myleoid
DPYD	0	-0.446094	1	0.993	0	pSS_VS_HC	Myleoid
ACTB	0	0.335767	0.992	0.996	0	pSS_VS_HC	Myleoid
FTL	0	0.347427	0.996	0.994	0	pSS_VS_HC	Myleoid
FTH1	0	0.381359	0.999	0.998	0	pSS_VS_HC	Myleoid
MAML3	6.26e-303	-0.77904	0.999	0.955	1.25e-299	pSS_VS_HC	Myleoid
ATG7	1.05e-299	-0.499429	0.998	0.969	2.1e-296	pSS_VS_HC	Myleoid
ADAM17	1.8e-298	-0.483034	0.982	0.944	3.59e-295	pSS_VS_HC	Myleoid
UBE2E2	1.17e-296	-0.780501	0.996	0.955	2.34e-293	pSS_VS_HC	Myleoid
RBM47	2.16e-290	-0.297406	0.994	0.982	4.32e-287	pSS_VS_HC	Myleoid
WDFY2	4.37e-286	-0.686327	0.998	0.967	8.74e-283	pSS_VS_HC	Myleoid
S100A11	6.21e-284	0.422669	0.971	0.976	1.24e-280	pSS_VS_HC	Myleoid
ASAP1	8.06e-283	-0.239417	0.992	0.967	1.61e-279	pSS_VS_HC	Myleoid
DENND5A	2.01e-280	-0.409511	0.992	0.953	4.02e-277	pSS_VS_HC	Myleoid
DACH1	3.19e-280	-0.928212	0.844	0.583	6.39e-277	pSS_VS_HC	Myleoid
NEAT1	1.19e-278	-0.322392	0.996	0.997	2.38e-275	pSS_VS_HC	Myleoid
MCTP1	2.98e-277	-0.676203	0.998	0.959	5.96e-274	pSS_VS_HC	Myleoid
ETV6	7.14e-277	-0.380898	0.999	0.966	1.43e-273	pSS_VS_HC	Myleoid
AOAH	1.98e-276	-0.236197	0.999	0.988	3.95e-273	pSS_VS_HC	Myleoid
GRK3	3.32e-276	-0.579719	0.997	0.958	6.65e-273	pSS_VS_HC	Myleoid
BACH1	5.04e-271	-0.191045	0.987	0.954	1.01e-267	pSS_VS_HC	Myleoid
FGD4	1.87e-265	-0.547239	0.996	0.953	3.75e-262	pSS_VS_HC	Myleoid
S100A6	6.19e-264	0.330891	0.981	0.986	1.24e-260	pSS_VS_HC	Myleoid
TRPS1	7.17e-261	-0.81315	0.999	0.972	1.43e-257	pSS_VS_HC	Myleoid
RABGEF1	1.36e-260	-0.636115	0.994	0.953	2.72e-257	pSS_VS_HC	Myleoid
DOCK5	3.02e-257	-0.301906	0.988	0.958	6.04e-254	pSS_VS_HC	Myleoid
EVI5	1.4e-253	-0.595305	0.998	0.961	2.79e-250	pSS_VS_HC	Myleoid
IFITM3	1.19e-249	0.499097	0.904	0.824	2.38e-246	pSS_VS_HC	Myleoid
IRAK3	2.39e-246	-0.331309	0.987	0.961	4.77e-243	pSS_VS_HC	Myleoid
BAZ2B	1.97e-243	-0.398714	0.971	0.942	3.93e-240	pSS_VS_HC	Myleoid
PTPRJ	3.08e-242	-0.4067	0.999	0.963	6.17e-239	pSS_VS_HC	Myleoid
OLIG1	3.17e-234	0.116618	0.85	0.763	6.34e-231	pSS_VS_HC	Myleoid
HIPK3	5.23e-234	-0.368923	0.984	0.951	1.05e-230	pSS_VS_HC	Myleoid
FRY	9.52e-234	-0.631703	0.997	0.948	1.9e-230	pSS_VS_HC	Myleoid
PELI2	2.47e-230	-0.773334	0.981	0.898	4.95e-227	pSS_VS_HC	Myleoid
CTNNB1	3.12e-229	-0.529052	0.995	0.966	6.24e-226	pSS_VS_HC	Myleoid
AIF1	1.95e-228	0.674164	0.972	0.953	3.9e-225	pSS_VS_HC	Myleoid
FNDC3B	5.21e-228	-0.216704	0.996	0.972	1.04e-224	pSS_VS_HC	Myleoid
FOXO3	4.81e-219	-0.265781	0.987	0.953	9.62e-216	pSS_VS_HC	Myleoid
AC020916.1	5.92e-216	-0.228108	0.992	0.972	1.18e-212	pSS_VS_HC	Myleoid
RCOR1	4.25e-215	-0.527356	0.975	0.928	8.49e-212	pSS_VS_HC	Myleoid
MAP3K1	8.17e-215	-0.310582	0.967	0.958	1.63e-211	pSS_VS_HC	Myleoid
CAMK1D	1.31e-211	-0.603572	0.996	0.948	2.62e-208	pSS_VS_HC	Myleoid
GAS7	9.11e-211	-0.533625	0.997	0.965	1.82e-207	pSS_VS_HC	Myleoid
PLCB1	5.17e-208	-1.02707	0.999	0.95	1.03e-204	pSS_VS_HC	Myleoid
GSTP1	6.02e-205	0.397166	0.982	0.951	1.2e-201	pSS_VS_HC	Myleoid
COTL1	1.69e-203	0.440429	0.943	0.962	3.38e-200	pSS_VS_HC	Myleoid
USP32	8.24e-201	-0.294044	0.997	0.953	1.65e-197	pSS_VS_HC	Myleoid
DISC1	2.63e-200	-0.845144	0.998	0.927	5.25e-197	pSS_VS_HC	Myleoid
2024-03-01	4.91e-199	-0.44266	0.99	0.968	9.83e-196	pSS_VS_HC	Myleoid
TBXAS1	6.19e-197	-0.244453	0.987	0.97	1.24e-193	pSS_VS_HC	Myleoid
RAPGEF2	3.09e-195	-0.728594	0.985	0.895	6.18e-192	pSS_VS_HC	Myleoid
ANTXR2	1.38e-191	-0.669993	0.991	0.935	2.75e-188	pSS_VS_HC	Myleoid
FOSB	1.13e-188	-0.313801	0.984	0.958	2.25e-185	pSS_VS_HC	Myleoid
DMXL2	3.17e-188	-0.28217	0.967	0.946	6.34e-185	pSS_VS_HC	Myleoid
CTSS	7.78e-186	0.356636	0.983	0.99	1.56e-182	pSS_VS_HC	Myleoid
FCER1A	2.47e-181	0.188984	0.817	0.714	4.93e-178	pSS_VS_HC	Myleoid
ARRB1	2.04e-180	-0.389809	0.984	0.95	4.07e-177	pSS_VS_HC	Myleoid
FAM49A	8.14e-174	-0.353897	0.96	0.919	1.63e-170	pSS_VS_HC	Myleoid
IPMK	1.07e-170	-0.581979	0.976	0.915	2.14e-167	pSS_VS_HC	Myleoid
TRIO	2.99e-170	-0.79801	0.997	0.931	5.98e-167	pSS_VS_HC	Myleoid
TLR2	3.36e-169	-0.161469	0.918	0.914	6.73e-166	pSS_VS_HC	Myleoid
RRP12	1.95e-166	-0.719975	0.992	0.944	3.9e-163	pSS_VS_HC	Myleoid
RAB11FIP1	9.63e-166	-0.14346	0.975	0.966	1.93e-162	pSS_VS_HC	Myleoid
WDFY3	3.97e-163	-0.436723	0.991	0.941	7.93e-160	pSS_VS_HC	Myleoid
MEF2C	3.74e-160	-0.368314	0.971	0.96	7.48e-157	pSS_VS_HC	Myleoid
KYNU	4.9e-160	-0.608875	0.984	0.929	9.8e-157	pSS_VS_HC	Myleoid
ACSL1	2.56e-157	-0.266006	0.936	0.919	5.13e-154	pSS_VS_HC	Myleoid
RASGEF1B	4.09e-155	-0.692052	0.992	0.903	8.19e-152	pSS_VS_HC	Myleoid
MICU1	4.49e-153	-0.652105	0.981	0.939	8.97e-150	pSS_VS_HC	Myleoid
SCLT1	8.59e-149	-0.443677	0.983	0.937	1.72e-145	pSS_VS_HC	Myleoid
ACER3	1.73e-148	-0.688189	0.957	0.895	3.46e-145	pSS_VS_HC	Myleoid
BMP2K	3.99e-148	-0.643999	0.975	0.926	7.97e-145	pSS_VS_HC	Myleoid
CST3	2.86e-147	0.429625	0.996	0.98	5.71e-144	pSS_VS_HC	Myleoid
RAP1GAP2	3.68e-147	-0.533391	0.999	0.95	7.37e-144	pSS_VS_HC	Myleoid
TRAK1	1.65e-145	-0.728972	0.996	0.917	3.3e-142	pSS_VS_HC	Myleoid
NEURL1	1.93e-145	0.167822	0.853	0.706	3.85e-142	pSS_VS_HC	Myleoid
FCER1G	1.21e-142	0.550415	0.992	0.985	2.43e-139	pSS_VS_HC	Myleoid
C9orf72	3.8e-142	-0.140968	0.99	0.973	7.61e-139	pSS_VS_HC	Myleoid
NOTCH2	7.48e-142	-0.169217	0.967	0.956	1.5e-138	pSS_VS_HC	Myleoid
ADGRE5	9.76e-142	-0.184558	0.974	0.965	1.95e-138	pSS_VS_HC	Myleoid
VCAN	3.63e-141	-0.467562	0.969	0.956	7.25e-138	pSS_VS_HC	Myleoid
CERS6	9.5e-140	-0.700027	0.998	0.938	1.9e-136	pSS_VS_HC	Myleoid
KIF13A	1.34e-139	-0.550674	0.995	0.947	2.68e-136	pSS_VS_HC	Myleoid
SUMF1	5.12e-139	-0.771929	0.997	0.925	1.02e-135	pSS_VS_HC	Myleoid
SYK	1.62e-138	-0.196231	0.995	0.969	3.23e-135	pSS_VS_HC	Myleoid
NR4A2	8.64e-138	-0.428777	0.912	0.895	1.73e-134	pSS_VS_HC	Myleoid
EMILIN2	6.58e-136	-0.473129	0.958	0.921	1.32e-132	pSS_VS_HC	Myleoid
NAMPT	3.87e-132	-0.242364	0.993	0.985	7.74e-129	pSS_VS_HC	Myleoid
CPQ	2.18e-131	-0.343405	0.98	0.917	4.36e-128	pSS_VS_HC	Myleoid
JAK2	5.01e-130	-0.369474	0.989	0.946	1e-126	pSS_VS_HC	Myleoid
MEGF9	1.17e-129	-0.150996	0.971	0.953	2.33e-126	pSS_VS_HC	Myleoid
FBXO34	1.07e-128	-0.813374	0.998	0.922	2.14e-125	pSS_VS_HC	Myleoid
SULF2	1.39e-128	-0.319504	0.952	0.945	2.79e-125	pSS_VS_HC	Myleoid
SERPINA1	2.23e-126	0.477784	0.871	0.891	4.45e-123	pSS_VS_HC	Myleoid
SAMD4A	7.62e-126	0.117448	0.777	0.691	1.52e-122	pSS_VS_HC	Myleoid
ATP1B3	7.51e-125	-0.53232	0.965	0.901	1.5e-121	pSS_VS_HC	Myleoid
TIAM1	2.87e-124	-0.613102	0.992	0.946	5.75e-121	pSS_VS_HC	Myleoid
PTPN12	6.05e-121	-0.145678	0.953	0.903	1.21e-117	pSS_VS_HC	Myleoid
PYCARD	1.35e-120	0.67304	0.865	0.863	2.69e-117	pSS_VS_HC	Myleoid
SPTLC2	3.14e-120	-0.316371	0.99	0.939	6.28e-117	pSS_VS_HC	Myleoid
SESTD1	3.93e-120	-0.734744	0.971	0.868	7.86e-117	pSS_VS_HC	Myleoid
PRKCE	4.29e-120	-0.810804	0.984	0.876	8.57e-117	pSS_VS_HC	Myleoid
HDAC9	3e-118	-0.844464	0.999	0.935	5.99e-115	pSS_VS_HC	Myleoid
AHR	2.25e-117	-0.681394	0.979	0.909	4.5e-114	pSS_VS_HC	Myleoid
AC073332.1	6.67e-117	-0.477787	0.949	0.782	1.33e-113	pSS_VS_HC	Myleoid
MNDA	2.81e-116	0.371326	0.979	0.96	5.61e-113	pSS_VS_HC	Myleoid
TPM4	2.44e-115	-0.344116	0.925	0.901	4.88e-112	pSS_VS_HC	Myleoid
LMO2	5.32e-115	0.471195	0.962	0.911	1.06e-111	pSS_VS_HC	Myleoid
ZNF710	6.66e-112	-0.634501	0.995	0.93	1.33e-108	pSS_VS_HC	Myleoid
RTN1	1.06e-111	-0.724113	0.982	0.936	2.13e-108	pSS_VS_HC	Myleoid
LST1	2.08e-111	0.345036	0.946	0.968	4.16e-108	pSS_VS_HC	Myleoid
FOSL1	3.23e-109	-0.813478	0.883	0.689	6.46e-106	pSS_VS_HC	Myleoid
FMNL2	1.34e-103	-0.367869	0.93	0.771	2.69e-100	pSS_VS_HC	Myleoid
LDLRAD4	2.87e-100	-0.802287	0.998	0.928	5.75e-97	pSS_VS_HC	Myleoid
RIPK2	8.95e-100	-0.542563	0.965	0.905	1.79e-96	pSS_VS_HC	Myleoid
SAMSN1	3.85e-99	-0.185965	0.959	0.892	7.71e-96	pSS_VS_HC	Myleoid
ATP2B1-AS1	9.88e-99	-0.128165	0.964	0.961	1.98e-95	pSS_VS_HC	Myleoid
SPRED2	2.67e-98	-0.866658	0.923	0.691	5.34e-95	pSS_VS_HC	Myleoid
STX7	3.65e-97	-0.228837	0.905	0.908	7.3e-94	pSS_VS_HC	Myleoid
TBC1D9	3.15e-95	-0.729123	0.988	0.919	6.3e-92	pSS_VS_HC	Myleoid
EXT1	1.09e-94	-0.765621	1	0.931	2.17e-91	pSS_VS_HC	Myleoid
IFIT3	1.79e-93	1.68481	0.62	0.653	3.58e-90	pSS_VS_HC	Myleoid
CDKN1C	3.22e-93	0.409958	0.715	0.658	6.44e-90	pSS_VS_HC	Myleoid
TMEM176A	1.44e-89	0.47491	0.841	0.828	2.88e-86	pSS_VS_HC	Myleoid
ZFHX3	5.01e-89	-0.640161	0.977	0.911	1e-85	pSS_VS_HC	Myleoid
DAPK1	6.49e-88	-0.630525	0.969	0.904	1.3e-84	pSS_VS_HC	Myleoid
RHOQ	1.3e-87	-0.209697	0.944	0.905	2.6e-84	pSS_VS_HC	Myleoid
CYBA	1.57e-87	0.321729	0.965	0.984	3.14e-84	pSS_VS_HC	Myleoid
ARPC1B	2.39e-87	0.41881	0.961	0.962	4.78e-84	pSS_VS_HC	Myleoid
LGALS2	3.82e-87	0.273913	0.937	0.897	7.64e-84	pSS_VS_HC	Myleoid
CXCL16	7.88e-87	0.98654	0.794	0.741	1.58e-83	pSS_VS_HC	Myleoid
RNF24	1.02e-86	-0.231951	0.951	0.897	2.03e-83	pSS_VS_HC	Myleoid
PLCG2	4.1e-86	-0.441005	0.957	0.858	8.2e-83	pSS_VS_HC	Myleoid
ENTPD1	1.06e-85	-0.198731	0.953	0.889	2.13e-82	pSS_VS_HC	Myleoid
TNFSF10	2.82e-85	0.855184	0.83	0.886	5.64e-82	pSS_VS_HC	Myleoid
CPNE8	1.87e-84	-0.785767	0.982	0.884	3.74e-81	pSS_VS_HC	Myleoid
CSF2RA	3.85e-83	-0.431821	0.969	0.9	7.7e-80	pSS_VS_HC	Myleoid
EGR2	6.5e-83	-0.470074	0.952	0.808	1.3e-79	pSS_VS_HC	Myleoid
CFD	9.17e-83	0.526975	0.943	0.92	1.83e-79	pSS_VS_HC	Myleoid
TMEM170B	3.35e-81	-0.466826	0.947	0.917	6.69e-78	pSS_VS_HC	Myleoid
KLF7	1.43e-80	-0.398366	0.957	0.861	2.85e-77	pSS_VS_HC	Myleoid
C20orf194	2.22e-80	-0.851298	0.987	0.862	4.44e-77	pSS_VS_HC	Myleoid
LILRA2	1.5e-79	0.879002	0.75	0.725	2.99e-76	pSS_VS_HC	Myleoid
LAP3	3e-79	1.11882	0.706	0.633	5.99e-76	pSS_VS_HC	Myleoid
GLT1D1	1.04e-78	-0.328705	0.935	0.879	2.09e-75	pSS_VS_HC	Myleoid
CREB5	2.05e-78	-0.266532	0.975	0.931	4.1e-75	pSS_VS_HC	Myleoid
SASH1	2.79e-78	-0.762839	0.842	0.672	5.59e-75	pSS_VS_HC	Myleoid
RBP7	6.65e-78	0.747905	0.822	0.756	1.33e-74	pSS_VS_HC	Myleoid
FKBP1A	2.71e-77	0.671655	0.932	0.94	5.42e-74	pSS_VS_HC	Myleoid
IFIT2	4.49e-77	1.60569	0.65	0.713	8.98e-74	pSS_VS_HC	Myleoid
NPC2	4.19e-76	0.468018	0.939	0.909	8.38e-73	pSS_VS_HC	Myleoid
RFX2	4.25e-76	-1.07526	0.982	0.871	8.5e-73	pSS_VS_HC	Myleoid
RRAS	1.36e-75	0.318056	0.85	0.761	2.72e-72	pSS_VS_HC	Myleoid
PDK4	2.26e-75	0.1161	0.792	0.708	4.52e-72	pSS_VS_HC	Myleoid
MSR1	2.59e-75	-0.616326	0.894	0.743	5.19e-72	pSS_VS_HC	Myleoid
SPOPL	5.72e-75	-0.186605	0.944	0.906	1.14e-71	pSS_VS_HC	Myleoid
TNFRSF10B	7.39e-74	-0.651913	0.986	0.93	1.48e-70	pSS_VS_HC	Myleoid
S100A9	1.05e-73	0.299759	0.983	0.965	2.1e-70	pSS_VS_HC	Myleoid
ATP6V0B	2.36e-73	0.748197	0.828	0.854	4.71e-70	pSS_VS_HC	Myleoid
SLC49A4	9.52e-73	-0.85725	0.994	0.89	1.9e-69	pSS_VS_HC	Myleoid
CALHM6	1.23e-72	0.483893	0.92	0.875	2.45e-69	pSS_VS_HC	Myleoid
SLC43A2	1.82e-72	-0.173537	0.894	0.878	3.64e-69	pSS_VS_HC	Myleoid
KLF4	4.22e-71	-0.257285	0.975	0.951	8.44e-68	pSS_VS_HC	Myleoid
PDE4D	2.15e-70	-1.11073	0.986	0.923	4.29e-67	pSS_VS_HC	Myleoid
HMOX1	1.13e-69	0.211071	0.819	0.743	2.26e-66	pSS_VS_HC	Myleoid
PRELID1	1.31e-69	0.565545	0.864	0.816	2.61e-66	pSS_VS_HC	Myleoid
LILRB1	1.84e-69	0.273092	0.814	0.749	3.67e-66	pSS_VS_HC	Myleoid
BRI3	2.57e-69	0.466797	0.906	0.943	5.14e-66	pSS_VS_HC	Myleoid
PLEKHG2	9.69e-69	-0.867395	0.865	0.674	1.94e-65	pSS_VS_HC	Myleoid
AHNAK	4.05e-68	-0.132811	0.959	0.949	8.1e-65	pSS_VS_HC	Myleoid
CTBP2	4.42e-68	-0.234754	0.975	0.917	8.84e-65	pSS_VS_HC	Myleoid
TALDO1	1.21e-67	0.656675	0.861	0.902	2.42e-64	pSS_VS_HC	Myleoid
CD33	3.24e-67	0.314205	0.858	0.805	6.49e-64	pSS_VS_HC	Myleoid
FGL2	1e-66	0.47545	0.856	0.923	2e-63	pSS_VS_HC	Myleoid
STK3	2.05e-66	-0.656306	0.976	0.885	4.09e-63	pSS_VS_HC	Myleoid
ASGR1	2.19e-66	0.297415	0.831	0.784	4.38e-63	pSS_VS_HC	Myleoid
AC084871.1	5.97e-66	-0.656608	0.763	0.608	1.19e-62	pSS_VS_HC	Myleoid
LINC00877	1.99e-65	-0.254388	0.994	0.953	3.98e-62	pSS_VS_HC	Myleoid
ARRDC4	9.27e-65	-0.245621	0.796	0.66	1.85e-61	pSS_VS_HC	Myleoid
CD36	1.69e-64	-0.511443	0.921	0.895	3.39e-61	pSS_VS_HC	Myleoid
MTMR11	2.7e-64	0.36457	0.781	0.706	5.4e-61	pSS_VS_HC	Myleoid
ANXA1	3.82e-64	-0.221873	0.993	0.976	7.65e-61	pSS_VS_HC	Myleoid
RIN2	4.25e-64	-0.723493	0.978	0.912	8.51e-61	pSS_VS_HC	Myleoid
CYP27A1	7.19e-63	0.190066	0.89	0.807	1.44e-59	pSS_VS_HC	Myleoid
HSBP1	2.08e-61	0.684773	0.894	0.868	4.15e-58	pSS_VS_HC	Myleoid
SRGAP2	4.03e-61	-0.347417	0.98	0.9	8.06e-58	pSS_VS_HC	Myleoid
RBBP8	7.89e-61	-0.303132	0.852	0.734	1.58e-57	pSS_VS_HC	Myleoid
NR4A1	1.74e-60	-0.43273	0.833	0.866	3.49e-57	pSS_VS_HC	Myleoid
CORO1C	1.86e-60	-0.331317	0.906	0.862	3.72e-57	pSS_VS_HC	Myleoid
CCDC88A	4.02e-60	-0.338627	0.972	0.934	8.03e-57	pSS_VS_HC	Myleoid
LYZ	4.7e-60	0.289534	0.985	0.988	9.4e-57	pSS_VS_HC	Myleoid
SPECC1	9.07e-59	-0.442569	0.977	0.928	1.81e-55	pSS_VS_HC	Myleoid
NR6A1	2.19e-55	-0.708326	0.956	0.799	4.39e-52	pSS_VS_HC	Myleoid
CSTA	3.14e-55	0.501534	0.964	0.931	6.28e-52	pSS_VS_HC	Myleoid
NRIP1	3.89e-55	-0.640208	0.949	0.85	7.77e-52	pSS_VS_HC	Myleoid
MIR222HG	1.01e-53	-1.17775	0.767	0.605	2.02e-50	pSS_VS_HC	Myleoid
PBX3	1.03e-53	-0.81481	0.994	0.902	2.07e-50	pSS_VS_HC	Myleoid
CAPG	1.21e-53	0.337695	0.843	0.791	2.41e-50	pSS_VS_HC	Myleoid
CMTM4	5.08e-53	-0.656999	0.941	0.766	1.02e-49	pSS_VS_HC	Myleoid
LINC02432	9.79e-53	-0.442627	0.869	0.715	1.96e-49	pSS_VS_HC	Myleoid
ARHGAP24	3.01e-52	-0.717731	0.988	0.924	6.02e-49	pSS_VS_HC	Myleoid
POU2F2	1.33e-50	-0.13438	0.968	0.946	2.66e-47	pSS_VS_HC	Myleoid
AC009522.1	1.41e-50	-0.567916	0.984	0.853	2.82e-47	pSS_VS_HC	Myleoid
ARHGAP22	6.91e-50	-0.469276	0.949	0.817	1.38e-46	pSS_VS_HC	Myleoid
TMEM176B	8.79e-50	0.252861	0.896	0.878	1.76e-46	pSS_VS_HC	Myleoid
PSTPIP2	2.77e-49	-0.227504	0.835	0.808	5.53e-46	pSS_VS_HC	Myleoid
CLEC12A	2.62e-48	-0.126429	0.981	0.975	5.25e-45	pSS_VS_HC	Myleoid
SMCO4	4.67e-48	0.269875	0.89	0.838	9.34e-45	pSS_VS_HC	Myleoid
MS4A4E	2.77e-47	-0.994023	0.896	0.668	5.55e-44	pSS_VS_HC	Myleoid
SVIL	2.78e-47	-0.446774	0.981	0.893	5.56e-44	pSS_VS_HC	Myleoid
EIF4EBP1	3.11e-47	0.315264	0.795	0.752	6.22e-44	pSS_VS_HC	Myleoid
IFI30	4.41e-47	0.347949	0.961	0.955	8.83e-44	pSS_VS_HC	Myleoid
TREM1	1.44e-46	0.26179	0.834	0.859	2.87e-43	pSS_VS_HC	Myleoid
CALML4	1.6e-46	0.225271	0.804	0.713	3.2e-43	pSS_VS_HC	Myleoid
CD68	2.09e-46	0.275057	0.911	0.883	4.18e-43	pSS_VS_HC	Myleoid
CTNNA1	2.24e-46	-0.301247	0.95	0.882	4.48e-43	pSS_VS_HC	Myleoid
S100A8	2.37e-46	0.218726	0.983	0.964	4.75e-43	pSS_VS_HC	Myleoid
ZMIZ1	4.78e-46	-0.29125	0.916	0.855	9.55e-43	pSS_VS_HC	Myleoid
GNA15	6e-46	-0.19929	0.821	0.711	1.2e-42	pSS_VS_HC	Myleoid
MAP3K20	6.97e-46	-0.598608	0.964	0.87	1.39e-42	pSS_VS_HC	Myleoid
TXNDC11	7.5e-46	-0.831525	0.943	0.816	1.5e-42	pSS_VS_HC	Myleoid
PADI4	1.12e-45	-0.203023	0.796	0.681	2.24e-42	pSS_VS_HC	Myleoid
IGSF6	1.3e-45	0.825611	0.761	0.819	2.6e-42	pSS_VS_HC	Myleoid
TMTC2	2.69e-45	-0.884291	0.999	0.923	5.38e-42	pSS_VS_HC	Myleoid
ARHGEF40	7.8e-45	-0.514801	0.886	0.829	1.56e-41	pSS_VS_HC	Myleoid
LRP1	9.18e-45	-0.280236	0.932	0.909	1.84e-41	pSS_VS_HC	Myleoid
MICAL2	3.75e-44	-0.5904	0.963	0.888	7.5e-41	pSS_VS_HC	Myleoid
FPR1	4.65e-44	0.648828	0.795	0.8	9.3e-41	pSS_VS_HC	Myleoid
LIN7A	6.84e-44	0.201173	0.718	0.598	1.37e-40	pSS_VS_HC	Myleoid
GAPDH	7.98e-44	0.390715	0.982	0.964	1.6e-40	pSS_VS_HC	Myleoid
PDE7B	9.07e-44	-0.99452	0.991	0.883	1.81e-40	pSS_VS_HC	Myleoid
BCL2A1	1.13e-43	0.577763	0.736	0.705	2.25e-40	pSS_VS_HC	Myleoid
AHCYL2	2.13e-43	-0.970938	0.997	0.886	4.27e-40	pSS_VS_HC	Myleoid
CYP1B1-AS1	3.7e-43	-0.899511	0.88	0.728	7.39e-40	pSS_VS_HC	Myleoid
G0S2	4.92e-43	0.534003	0.728	0.754	9.84e-40	pSS_VS_HC	Myleoid
OPHN1	1.07e-42	-0.668135	0.966	0.801	2.14e-39	pSS_VS_HC	Myleoid
IL1RAP	1.32e-42	-0.258831	0.84	0.774	2.64e-39	pSS_VS_HC	Myleoid
SRGN	1.36e-42	-0.118257	0.996	0.993	2.71e-39	pSS_VS_HC	Myleoid
SEMA3C	1.9e-42	-0.649188	0.94	0.781	3.81e-39	pSS_VS_HC	Myleoid
TESC	5.09e-42	0.285778	0.78	0.741	1.02e-38	pSS_VS_HC	Myleoid
LILRA5	3.69e-41	0.578193	0.822	0.8	7.38e-38	pSS_VS_HC	Myleoid
FBN2	3.84e-41	-0.558715	0.967	0.847	7.67e-38	pSS_VS_HC	Myleoid
CD1D	5.47e-41	0.311604	0.834	0.805	1.09e-37	pSS_VS_HC	Myleoid
CRTAP	9.61e-41	0.246329	0.849	0.819	1.92e-37	pSS_VS_HC	Myleoid
MX1	4.34e-40	1.2941	0.648	0.658	8.69e-37	pSS_VS_HC	Myleoid
GCNT2	6.83e-40	-0.588411	0.99	0.9	1.37e-36	pSS_VS_HC	Myleoid
FAM13A	8.45e-40	-0.752402	0.934	0.859	1.69e-36	pSS_VS_HC	Myleoid
EPS8	3.22e-39	-0.368557	0.885	0.792	6.45e-36	pSS_VS_HC	Myleoid
RAB32	3.66e-39	0.363098	0.905	0.87	7.32e-36	pSS_VS_HC	Myleoid
CACNA2D3	9.87e-39	-0.324507	0.912	0.789	1.97e-35	pSS_VS_HC	Myleoid
LGALS3	1.04e-38	0.228654	0.936	0.91	2.08e-35	pSS_VS_HC	Myleoid
EPSTI1	1.37e-38	1.09184	0.713	0.675	2.73e-35	pSS_VS_HC	Myleoid
PPM1H	2.05e-38	-0.878989	0.941	0.757	4.1e-35	pSS_VS_HC	Myleoid
NHSL1	2.8e-38	-0.682163	0.985	0.854	5.59e-35	pSS_VS_HC	Myleoid
ALDH1A1	4.61e-38	0.254999	0.743	0.692	9.22e-35	pSS_VS_HC	Myleoid
NETO2	6.69e-38	-0.634622	0.907	0.763	1.34e-34	pSS_VS_HC	Myleoid
PAK1	7.1e-38	0.181248	0.934	0.935	1.42e-34	pSS_VS_HC	Myleoid
SLC2A6	9.68e-38	0.123724	0.817	0.773	1.94e-34	pSS_VS_HC	Myleoid
CEBPB	1.66e-37	0.299027	0.913	0.925	3.32e-34	pSS_VS_HC	Myleoid
BLVRA	2.31e-37	0.2905	0.797	0.769	4.62e-34	pSS_VS_HC	Myleoid
ADGRE2	2.66e-37	-0.253589	0.969	0.861	5.32e-34	pSS_VS_HC	Myleoid
CSF3R	3.31e-37	-0.175903	0.948	0.95	6.62e-34	pSS_VS_HC	Myleoid
RNH1	3.88e-37	0.205635	0.912	0.873	7.77e-34	pSS_VS_HC	Myleoid
CPM	4.24e-37	-0.63121	0.887	0.709	8.49e-34	pSS_VS_HC	Myleoid
FCAR	7.05e-37	-0.717036	0.898	0.801	1.41e-33	pSS_VS_HC	Myleoid
FRMD4B	1.05e-36	-0.634492	0.994	0.92	2.11e-33	pSS_VS_HC	Myleoid
RUFY3	1.09e-36	-0.543268	0.973	0.895	2.19e-33	pSS_VS_HC	Myleoid
PRICKLE1	1.62e-36	-1.20891	0.93	0.731	3.24e-33	pSS_VS_HC	Myleoid
ABHD5	4.35e-36	0.106815	0.821	0.838	8.7e-33	pSS_VS_HC	Myleoid
TYMP	5.22e-36	0.366972	0.931	0.958	1.04e-32	pSS_VS_HC	Myleoid
ST6GALNAC3	6.45e-36	-0.979786	0.987	0.868	1.29e-32	pSS_VS_HC	Myleoid
NFIA	7.97e-36	-0.716251	0.933	0.742	1.59e-32	pSS_VS_HC	Myleoid
NCF1	8.11e-36	0.513357	0.887	0.934	1.62e-32	pSS_VS_HC	Myleoid
MT2A	9.12e-36	0.63565	0.731	0.747	1.82e-32	pSS_VS_HC	Myleoid
BLVRB	1.07e-35	0.29442	0.913	0.868	2.14e-32	pSS_VS_HC	Myleoid
LILRA1	1.25e-35	0.466663	0.814	0.784	2.5e-32	pSS_VS_HC	Myleoid
HIP1	2.13e-35	-0.574537	0.971	0.894	4.26e-32	pSS_VS_HC	Myleoid
RNASE6	1.25e-34	0.368412	0.875	0.813	2.5e-31	pSS_VS_HC	Myleoid
CTSH	5.7e-34	0.242706	0.801	0.741	1.14e-30	pSS_VS_HC	Myleoid
SSR3	6e-34	0.291839	0.828	0.797	1.2e-30	pSS_VS_HC	Myleoid
LGALS1	8.98e-34	0.211976	0.987	0.966	1.8e-30	pSS_VS_HC	Myleoid
GRN	1.86e-33	0.382874	0.936	0.905	3.72e-30	pSS_VS_HC	Myleoid
CHST15	1.99e-33	-0.100988	0.943	0.885	3.99e-30	pSS_VS_HC	Myleoid
IRS2	2e-33	0.345408	0.754	0.781	4e-30	pSS_VS_HC	Myleoid
PLEK	3.04e-33	0.131254	0.922	0.953	6.07e-30	pSS_VS_HC	Myleoid
TSPO	5.03e-33	0.305896	0.946	0.922	1.01e-29	pSS_VS_HC	Myleoid
LYL1	1e-32	0.365538	0.811	0.777	2e-29	pSS_VS_HC	Myleoid
TKT	1.99e-32	0.483064	0.934	0.927	3.98e-29	pSS_VS_HC	Myleoid
PDE4B	2e-32	-0.144532	0.877	0.847	4e-29	pSS_VS_HC	Myleoid
IRF7	4.84e-32	1.02723	0.676	0.678	9.68e-29	pSS_VS_HC	Myleoid
HLA-DMA	1.16e-31	0.164271	0.872	0.849	2.33e-28	pSS_VS_HC	Myleoid
CTNND1	1.49e-31	-0.710292	0.985	0.876	2.98e-28	pSS_VS_HC	Myleoid
PPT1	1.6e-31	0.686099	0.85	0.872	3.2e-28	pSS_VS_HC	Myleoid
NAGA	2.66e-31	0.167468	0.767	0.721	5.32e-28	pSS_VS_HC	Myleoid
CASC8	8.01e-31	-0.786601	0.954	0.822	1.6e-27	pSS_VS_HC	Myleoid
GPD2	1.09e-30	-0.740816	0.94	0.857	2.18e-27	pSS_VS_HC	Myleoid
IL15	1.35e-29	-0.565889	0.972	0.905	2.7e-26	pSS_VS_HC	Myleoid
RNF144B	1.84e-29	-0.230658	0.82	0.786	3.67e-26	pSS_VS_HC	Myleoid
DAPP1	2.1e-29	0.356853	0.816	0.882	4.2e-26	pSS_VS_HC	Myleoid
JUN	3.71e-29	-0.131218	0.995	0.973	7.42e-26	pSS_VS_HC	Myleoid
DUSP1	5.52e-29	0.226155	0.977	0.99	1.1e-25	pSS_VS_HC	Myleoid
STXBP2	1.65e-28	0.446416	0.923	0.896	3.29e-25	pSS_VS_HC	Myleoid
HLA-DPA1	5.01e-28	0.121442	0.955	0.949	1e-24	pSS_VS_HC	Myleoid
BMPR2	2.51e-27	-0.705031	0.976	0.878	5.02e-24	pSS_VS_HC	Myleoid
PHACTR1	4.91e-27	0.24074	0.69	0.768	9.83e-24	pSS_VS_HC	Myleoid
DYSF	5.45e-27	-0.444641	0.829	0.694	1.09e-23	pSS_VS_HC	Myleoid
HK2	6.06e-27	-0.558432	0.876	0.858	1.21e-23	pSS_VS_HC	Myleoid
GNS	8.22e-27	0.207608	0.859	0.82	1.64e-23	pSS_VS_HC	Myleoid
HAVCR2	9.76e-27	-0.481999	0.87	0.713	1.95e-23	pSS_VS_HC	Myleoid
CAMK1	1.17e-26	0.16677	0.745	0.709	2.33e-23	pSS_VS_HC	Myleoid
CALCRL	1.51e-26	-0.76567	0.945	0.766	3.02e-23	pSS_VS_HC	Myleoid
LY96	1.55e-26	0.922759	0.741	0.785	3.09e-23	pSS_VS_HC	Myleoid
IL1B	1.68e-26	-0.727918	0.968	0.904	3.37e-23	pSS_VS_HC	Myleoid
TNFSF13B	2.48e-26	0.55738	0.829	0.883	4.96e-23	pSS_VS_HC	Myleoid
CASP1	4.13e-26	0.587073	0.828	0.868	8.26e-23	pSS_VS_HC	Myleoid
IFNGR2	4.82e-26	0.175549	0.966	0.945	9.63e-23	pSS_VS_HC	Myleoid
IRF5	5.3e-26	0.187427	0.769	0.743	1.06e-22	pSS_VS_HC	Myleoid
AC009093.2	6.63e-26	-0.791348	0.99	0.902	1.33e-22	pSS_VS_HC	Myleoid
IFI44L	1.45e-25	1.34096	0.563	0.523	2.91e-22	pSS_VS_HC	Myleoid
ZNF703	2.03e-25	0.104503	0.743	0.712	4.07e-22	pSS_VS_HC	Myleoid
SGK1	2.72e-25	-0.20284	0.881	0.851	5.45e-22	pSS_VS_HC	Myleoid
HLA-DPB1	3.85e-25	0.130115	0.952	0.936	7.71e-22	pSS_VS_HC	Myleoid
MAN1A1	4.03e-25	-0.691827	0.96	0.804	8.06e-22	pSS_VS_HC	Myleoid
GCH1	6.34e-25	-0.540459	0.981	0.897	1.27e-21	pSS_VS_HC	Myleoid
CD86	8.37e-25	-0.360363	0.918	0.888	1.67e-21	pSS_VS_HC	Myleoid
FCGRT	8.98e-25	0.546275	0.876	0.875	1.8e-21	pSS_VS_HC	Myleoid
DGKG	1.05e-24	-0.830712	0.976	0.89	2.11e-21	pSS_VS_HC	Myleoid
PKP4	1.08e-24	-0.699461	0.982	0.811	2.17e-21	pSS_VS_HC	Myleoid
AZIN1-AS1	1.6e-24	-1.08786	0.938	0.754	3.2e-21	pSS_VS_HC	Myleoid
ANXA2	3.84e-24	-0.1226	0.929	0.907	7.67e-21	pSS_VS_HC	Myleoid
EFHD2	6.68e-24	0.421566	0.852	0.906	1.34e-20	pSS_VS_HC	Myleoid
GCA	6.96e-24	0.838588	0.806	0.861	1.39e-20	pSS_VS_HC	Myleoid
ETS2	1.57e-23	-0.237968	0.88	0.811	3.13e-20	pSS_VS_HC	Myleoid
PYGL	2.43e-23	0.337824	0.774	0.828	4.86e-20	pSS_VS_HC	Myleoid
C1orf162	2.93e-23	0.255754	0.946	0.918	5.85e-20	pSS_VS_HC	Myleoid
FAM110A	3.41e-23	0.128535	0.839	0.788	6.82e-20	pSS_VS_HC	Myleoid
PLXNB2	4.13e-23	0.143158	0.779	0.74	8.26e-20	pSS_VS_HC	Myleoid
TNS3	6.65e-23	-0.620189	0.986	0.875	1.33e-19	pSS_VS_HC	Myleoid
SEC61B	7.84e-23	0.376818	0.94	0.911	1.57e-19	pSS_VS_HC	Myleoid
FFAR2	8.61e-23	1.24285	0.703	0.807	1.72e-19	pSS_VS_HC	Myleoid
S100Z	1e-22	-0.548353	0.994	0.926	2.01e-19	pSS_VS_HC	Myleoid
FGD6	1.05e-22	-0.722809	0.948	0.855	2.09e-19	pSS_VS_HC	Myleoid
LUCAT1	1.26e-22	0.365704	0.784	0.803	2.52e-19	pSS_VS_HC	Myleoid
IL3RA	1.28e-22	-0.196485	0.952	0.767	2.55e-19	pSS_VS_HC	Myleoid
PILRA	1.67e-22	0.17349	0.906	0.925	3.34e-19	pSS_VS_HC	Myleoid
AC090559.1	1.75e-22	0.120182	0.758	0.779	3.5e-19	pSS_VS_HC	Myleoid
APOBEC3A	7.35e-22	0.900059	0.715	0.707	1.47e-18	pSS_VS_HC	Myleoid
CREG1	8.5e-22	0.312388	0.773	0.742	1.7e-18	pSS_VS_HC	Myleoid
INSR	9.27e-22	-0.688675	0.981	0.856	1.85e-18	pSS_VS_HC	Myleoid
TUBB6	1.17e-21	-0.947988	0.868	0.683	2.34e-18	pSS_VS_HC	Myleoid
HBEGF	1.94e-21	-0.343461	0.83	0.722	3.88e-18	pSS_VS_HC	Myleoid
CLEC7A	2.43e-21	0.126107	0.908	0.963	4.85e-18	pSS_VS_HC	Myleoid
LYPD2	3.13e-21	1.01158	0.542	0.496	6.27e-18	pSS_VS_HC	Myleoid
CUEDC1	5.35e-21	-0.374199	0.926	0.8	1.07e-17	pSS_VS_HC	Myleoid
CEBPD	5.7e-21	0.632433	0.921	0.924	1.14e-17	pSS_VS_HC	Myleoid
LPAR1	9.06e-21	-0.870268	0.983	0.913	1.81e-17	pSS_VS_HC	Myleoid
ATF3	1.29e-20	-0.65748	0.802	0.762	2.59e-17	pSS_VS_HC	Myleoid
SGMS2	1.43e-20	-0.85576	0.958	0.829	2.85e-17	pSS_VS_HC	Myleoid
SLC22A15	3.51e-20	-0.772006	0.978	0.86	7.02e-17	pSS_VS_HC	Myleoid
P2RX1	1.08e-19	-0.321043	0.838	0.786	2.16e-16	pSS_VS_HC	Myleoid
HCAR3	3.45e-19	0.418419	0.737	0.715	6.9e-16	pSS_VS_HC	Myleoid
NLRP3	4.5e-19	-0.476842	0.902	0.802	9e-16	pSS_VS_HC	Myleoid
PPM1L	5.49e-19	-0.771698	0.999	0.88	1.1e-15	pSS_VS_HC	Myleoid
PTAFR	5.88e-19	-0.102633	0.909	0.853	1.18e-15	pSS_VS_HC	Myleoid
KCNE3	6.11e-19	0.402999	0.832	0.84	1.22e-15	pSS_VS_HC	Myleoid
PIK3AP1	8.83e-19	0.15868	0.87	0.881	1.77e-15	pSS_VS_HC	Myleoid
SH2B3	1e-18	-0.190526	0.912	0.869	2e-15	pSS_VS_HC	Myleoid
BID	1.04e-18	0.237429	0.906	0.911	2.07e-15	pSS_VS_HC	Myleoid
ZNF804A	1.35e-18	-1.15765	0.998	0.881	2.69e-15	pSS_VS_HC	Myleoid
C19orf38	1.64e-18	0.356995	0.76	0.735	3.28e-15	pSS_VS_HC	Myleoid
MPEG1	4.15e-18	0.360974	0.916	0.909	8.29e-15	pSS_VS_HC	Myleoid
OSBPL1A	4.48e-18	-0.505761	0.923	0.787	8.95e-15	pSS_VS_HC	Myleoid
PID1	8.3e-18	-1.08944	0.953	0.795	1.66e-14	pSS_VS_HC	Myleoid
YBX3	1.14e-17	-0.32301	0.94	0.882	2.29e-14	pSS_VS_HC	Myleoid
PSAP	1.42e-17	0.263695	0.973	0.966	2.85e-14	pSS_VS_HC	Myleoid
TRIB1	1.6e-17	-0.158117	0.884	0.812	3.2e-14	pSS_VS_HC	Myleoid
LACTB	2.15e-17	0.152863	0.787	0.812	4.29e-14	pSS_VS_HC	Myleoid
SYNGR2	2.5e-17	0.259499	0.761	0.757	5e-14	pSS_VS_HC	Myleoid
TXN	2.92e-17	0.556685	0.82	0.866	5.84e-14	pSS_VS_HC	Myleoid
SEMA4A	4.4e-17	0.383742	0.745	0.716	8.81e-14	pSS_VS_HC	Myleoid
CSTB	6.84e-17	0.389154	0.899	0.904	1.37e-13	pSS_VS_HC	Myleoid
FCGR2A	8.31e-17	0.655734	0.803	0.862	1.66e-13	pSS_VS_HC	Myleoid
CCR1	2.11e-16	0.739552	0.874	0.859	4.22e-13	pSS_VS_HC	Myleoid
CXCL8	2.91e-16	0.131224	0.786	0.741	5.82e-13	pSS_VS_HC	Myleoid
MARCKS	4.79e-16	0.607858	0.806	0.841	9.58e-13	pSS_VS_HC	Myleoid
NCEH1	6.98e-16	-0.706785	0.933	0.835	1.4e-12	pSS_VS_HC	Myleoid
PLA2G4A	8.21e-16	-0.728252	0.994	0.849	1.64e-12	pSS_VS_HC	Myleoid
MCL1	8.66e-16	0.277529	0.901	0.952	1.73e-12	pSS_VS_HC	Myleoid
FAM102B	9.77e-16	-0.882374	0.97	0.822	1.95e-12	pSS_VS_HC	Myleoid
CCL3L1	1.44e-15	-0.578277	0.85	0.7	2.88e-12	pSS_VS_HC	Myleoid
TNFAIP2	1.57e-15	0.343246	0.853	0.902	3.14e-12	pSS_VS_HC	Myleoid
UNC93B1	2.67e-15	0.254871	0.792	0.753	5.35e-12	pSS_VS_HC	Myleoid
TFRC	3.46e-15	-0.549596	0.854	0.707	6.91e-12	pSS_VS_HC	Myleoid
MX2	3.65e-15	0.715108	0.767	0.786	7.3e-12	pSS_VS_HC	Myleoid
ALDH3B1	4.5e-15	0.274296	0.682	0.654	9e-12	pSS_VS_HC	Myleoid
RXRA	2.43e-14	0.125716	0.898	0.877	4.86e-11	pSS_VS_HC	Myleoid
S100A12	2.65e-14	0.481632	0.85	0.827	5.31e-11	pSS_VS_HC	Myleoid
SPATA6	2.72e-14	-0.619486	0.933	0.791	5.43e-11	pSS_VS_HC	Myleoid
CLIC4	5.07e-14	-0.551785	0.98	0.867	1.01e-10	pSS_VS_HC	Myleoid
KCTD12	6.38e-14	0.149026	0.904	0.859	1.28e-10	pSS_VS_HC	Myleoid
TSHZ3	7.01e-14	-0.570876	0.938	0.791	1.4e-10	pSS_VS_HC	Myleoid
TMEM144	1.36e-13	-0.841492	0.837	0.694	2.72e-10	pSS_VS_HC	Myleoid
PPP1R15A	1.39e-13	0.436683	0.853	0.861	2.78e-10	pSS_VS_HC	Myleoid
VASP	1.77e-13	0.404206	0.81	0.848	3.55e-10	pSS_VS_HC	Myleoid
NFE2	1.84e-13	0.808499	0.736	0.746	3.68e-10	pSS_VS_HC	Myleoid
TIMP2	1.84e-13	0.285143	0.877	0.873	3.69e-10	pSS_VS_HC	Myleoid
LGALS9	2.25e-13	0.395508	0.775	0.782	4.5e-10	pSS_VS_HC	Myleoid
FER	3.41e-13	-0.915732	0.99	0.876	6.83e-10	pSS_VS_HC	Myleoid
STAB1	5.53e-13	-0.19939	0.778	0.721	1.11e-09	pSS_VS_HC	Myleoid
JUNB	5.78e-13	0.157068	0.961	0.982	1.16e-09	pSS_VS_HC	Myleoid
WARS	8.23e-13	-0.137826	0.859	0.834	1.65e-09	pSS_VS_HC	Myleoid
ADAP2	8.95e-13	-0.163039	0.908	0.824	1.79e-09	pSS_VS_HC	Myleoid
CLEC4D	1.85e-12	0.446422	0.714	0.704	3.69e-09	pSS_VS_HC	Myleoid
MCU	1.98e-12	-0.94154	0.988	0.832	3.96e-09	pSS_VS_HC	Myleoid
ITSN1	2.21e-12	-1.05104	0.908	0.726	4.41e-09	pSS_VS_HC	Myleoid
GRAMD1B	3.12e-12	-0.388858	0.944	0.792	6.25e-09	pSS_VS_HC	Myleoid
DST	3.34e-12	-0.668616	0.913	0.825	6.67e-09	pSS_VS_HC	Myleoid
MERTK	3.54e-12	-0.865909	0.907	0.749	7.08e-09	pSS_VS_HC	Myleoid
JDP2	4.68e-12	-0.145862	0.929	0.849	9.37e-09	pSS_VS_HC	Myleoid
SLC7A7	5.34e-12	0.177356	0.867	0.869	1.07e-08	pSS_VS_HC	Myleoid
AGTRAP	5.39e-12	0.559877	0.776	0.787	1.08e-08	pSS_VS_HC	Myleoid
FRMD3	8.94e-12	-0.467236	0.909	0.794	1.79e-08	pSS_VS_HC	Myleoid
KSR1	1.04e-11	-0.541436	0.974	0.887	2.08e-08	pSS_VS_HC	Myleoid
UGGT2	1.33e-11	-0.805939	0.938	0.766	2.67e-08	pSS_VS_HC	Myleoid
HERPUD1	1.52e-11	0.262179	0.865	0.87	3.04e-08	pSS_VS_HC	Myleoid
CLIP2	1.75e-11	-0.85153	0.93	0.781	3.49e-08	pSS_VS_HC	Myleoid
VIM	2.07e-11	0.294692	0.988	0.984	4.14e-08	pSS_VS_HC	Myleoid
OAS1	2.15e-11	0.987635	0.696	0.763	4.29e-08	pSS_VS_HC	Myleoid
NRG1	2.9e-11	-0.639417	0.824	0.719	5.81e-08	pSS_VS_HC	Myleoid
PMAIP1	4.26e-11	0.241135	0.829	0.755	8.52e-08	pSS_VS_HC	Myleoid
FAM198B-AS1	4.46e-11	-0.736378	0.912	0.783	8.91e-08	pSS_VS_HC	Myleoid
CFP	4.98e-11	0.278622	0.902	0.899	9.97e-08	pSS_VS_HC	Myleoid
KDM1B	6.44e-11	-0.240387	0.961	0.893	1.29e-07	pSS_VS_HC	Myleoid
SPRED1	9.31e-11	-0.779445	0.985	0.884	1.86e-07	pSS_VS_HC	Myleoid
SMIM25	9.37e-11	0.540251	0.775	0.782	1.87e-07	pSS_VS_HC	Myleoid
RETN	9.66e-11	-0.130253	0.646	0.63	1.93e-07	pSS_VS_HC	Myleoid
MS4A7	1.04e-10	0.191112	0.852	0.847	2.08e-07	pSS_VS_HC	Myleoid
THEMIS2	1.07e-10	0.384101	0.805	0.855	2.14e-07	pSS_VS_HC	Myleoid
SLC31A2	1.15e-10	-0.172731	0.896	0.849	2.29e-07	pSS_VS_HC	Myleoid
MEFV	1.31e-10	0.738258	0.651	0.734	2.62e-07	pSS_VS_HC	Myleoid
HES4	2.15e-10	1.14648	0.591	0.601	4.3e-07	pSS_VS_HC	Myleoid
NFIL3	2.37e-10	0.1776	0.866	0.811	4.75e-07	pSS_VS_HC	Myleoid
ARSB	2.68e-10	-0.575589	0.977	0.812	5.35e-07	pSS_VS_HC	Myleoid
LMO4	5.45e-10	0.254117	0.848	0.8	1.09e-06	pSS_VS_HC	Myleoid
LRRC25	5.85e-10	0.714805	0.737	0.787	1.17e-06	pSS_VS_HC	Myleoid
CD300E	6.5e-10	0.108861	0.812	0.758	1.3e-06	pSS_VS_HC	Myleoid
FLT3	6.77e-10	-0.573364	0.851	0.729	1.35e-06	pSS_VS_HC	Myleoid
CTSZ	1.36e-09	0.292968	0.915	0.907	2.71e-06	pSS_VS_HC	Myleoid
LAT2	1.46e-09	0.17044	0.815	0.823	2.92e-06	pSS_VS_HC	Myleoid
MAPKAPK3	1.46e-09	0.228705	0.797	0.759	2.92e-06	pSS_VS_HC	Myleoid
IER3	1.98e-09	0.451735	0.758	0.782	3.96e-06	pSS_VS_HC	Myleoid
HNMT	2.12e-09	0.100827	0.902	0.874	4.24e-06	pSS_VS_HC	Myleoid
ELL2	2.15e-09	-0.733872	0.92	0.709	4.3e-06	pSS_VS_HC	Myleoid
PAPSS2	2.89e-09	-0.601196	0.919	0.762	5.78e-06	pSS_VS_HC	Myleoid
MYOF	3.62e-09	-0.396452	0.902	0.802	7.24e-06	pSS_VS_HC	Myleoid
APP	4.47e-09	-0.272903	0.933	0.868	8.94e-06	pSS_VS_HC	Myleoid
TTYH3	4.83e-09	-0.165234	0.924	0.828	9.66e-06	pSS_VS_HC	Myleoid
RGS2	5.28e-09	0.298375	0.927	0.953	1.06e-05	pSS_VS_HC	Myleoid
ARHGAP31	5.29e-09	-0.625816	0.966	0.831	1.06e-05	pSS_VS_HC	Myleoid
P2RY13	5.96e-09	0.607907	0.858	0.859	1.19e-05	pSS_VS_HC	Myleoid
AC253572.2	1.11e-08	-0.201581	0.688	0.706	2.21e-05	pSS_VS_HC	Myleoid
SNX18	1.13e-08	0.459896	0.761	0.83	2.26e-05	pSS_VS_HC	Myleoid
TNFAIP6	1.24e-08	0.261969	0.735	0.744	2.47e-05	pSS_VS_HC	Myleoid
OAS3	1.25e-08	1.58384	0.599	0.641	2.5e-05	pSS_VS_HC	Myleoid
SEC14L1	1.56e-08	0.549913	0.766	0.812	3.12e-05	pSS_VS_HC	Myleoid
CLEC4A	1.6e-08	0.879769	0.739	0.797	3.21e-05	pSS_VS_HC	Myleoid
LTBR	2.52e-08	0.148731	0.685	0.65	5.03e-05	pSS_VS_HC	Myleoid
NCF2	2.53e-08	0.512979	0.873	0.924	5.07e-05	pSS_VS_HC	Myleoid
SLC16A6	2.98e-08	-0.489923	0.913	0.744	5.97e-05	pSS_VS_HC	Myleoid
SECTM1	3.23e-08	0.696561	0.674	0.679	6.46e-05	pSS_VS_HC	Myleoid
ADGRE3	3.79e-08	0.201364	0.877	0.829	7.57e-05	pSS_VS_HC	Myleoid
UNC119	4.74e-08	0.62552	0.71	0.744	9.48e-05	pSS_VS_HC	Myleoid
GLUL	6.99e-08	0.587102	0.732	0.766	0.000139791	pSS_VS_HC	Myleoid
AL034397.3	7.42e-08	0.225992	0.859	0.833	0.000148409	pSS_VS_HC	Myleoid
AC020656.1	8.15e-08	0.259492	0.985	0.954	0.000162962	pSS_VS_HC	Myleoid
GLIPR1	8.67e-08	0.361123	0.898	0.903	0.000173473	pSS_VS_HC	Myleoid
TIMP1	1.05e-07	0.345688	0.86	0.864	0.000209736	pSS_VS_HC	Myleoid
PFKFB3	1.2e-07	-0.168215	0.865	0.765	0.00023916	pSS_VS_HC	Myleoid
CLMN	1.71e-07	-0.799303	0.907	0.802	0.000342312	pSS_VS_HC	Myleoid
VSIR	1.72e-07	0.426512	0.864	0.919	0.000343877	pSS_VS_HC	Myleoid
OTUD1	1.77e-07	-0.210797	0.918	0.807	0.000354018	pSS_VS_HC	Myleoid
FGR	1.82e-07	0.1848	0.903	0.93	0.000364412	pSS_VS_HC	Myleoid
STEAP4	2.32e-07	1.11401	0.645	0.687	0.00046319	pSS_VS_HC	Myleoid
SLC44A1	2.35e-07	-0.434928	0.934	0.807	0.000469526	pSS_VS_HC	Myleoid
DOCK4	3.22e-07	-0.855084	0.931	0.754	0.000644284	pSS_VS_HC	Myleoid
ZFP36L1	3.45e-07	0.320817	0.877	0.939	0.000690401	pSS_VS_HC	Myleoid
PLD1	3.9e-07	-0.836647	0.954	0.807	0.000780205	pSS_VS_HC	Myleoid
NFKBIA	4.64e-07	0.354347	0.915	0.945	0.000927289	pSS_VS_HC	Myleoid
NEGR1	4.65e-07	-0.883586	0.989	0.864	0.000930539	pSS_VS_HC	Myleoid
QPCT	4.77e-07	0.84475	0.651	0.723	0.000953522	pSS_VS_HC	Myleoid
IER5	4.85e-07	0.117073	0.829	0.855	0.000969681	pSS_VS_HC	Myleoid
TNFSF13	7.93e-07	0.193027	0.753	0.747	0.0015858	pSS_VS_HC	Myleoid
FES	9.2e-07	0.177163	0.793	0.769	0.00184067	pSS_VS_HC	Myleoid
CD14	9.23e-07	0.482166	0.95	0.914	0.00184585	pSS_VS_HC	Myleoid
CHKA	9.31e-07	-0.968543	0.919	0.779	0.00186161	pSS_VS_HC	Myleoid
VDR	1.01e-06	-0.472704	0.737	0.661	0.00202725	pSS_VS_HC	Myleoid
HLA-DRA	1.45e-06	0.11993	0.995	0.986	0.00290242	pSS_VS_HC	Myleoid
SULT1A1	1.62e-06	0.740547	0.784	0.843	0.00323554	pSS_VS_HC	Myleoid
BEST1	1.68e-06	0.64327	0.68	0.713	0.00335835	pSS_VS_HC	Myleoid
PLBD1	1.69e-06	0.34251	0.848	0.843	0.00337821	pSS_VS_HC	Myleoid
SERPINB1	2.86e-06	0.529785	0.836	0.844	0.0057148	pSS_VS_HC	Myleoid
FAM168A	2.93e-06	-0.684013	0.995	0.897	0.00585019	pSS_VS_HC	Myleoid
PLEKHO1	3.13e-06	0.270465	0.937	0.9	0.00626597	pSS_VS_HC	Myleoid
CLEC4E	3.69e-06	0.596434	0.743	0.798	0.00738967	pSS_VS_HC	Myleoid
SLC2A9	3.72e-06	-0.755553	0.977	0.817	0.00744825	pSS_VS_HC	Myleoid
TLR4	3.98e-06	0.366957	0.801	0.795	0.00795858	pSS_VS_HC	Myleoid
SNX10	3.99e-06	0.445594	0.886	0.926	0.00798509	pSS_VS_HC	Myleoid
NFKBID	4.09e-06	-0.114749	0.886	0.849	0.00817366	pSS_VS_HC	Myleoid
FNIP2	4.16e-06	-0.571909	0.964	0.812	0.00832584	pSS_VS_HC	Myleoid
TNFRSF1B	4.17e-06	0.250159	0.887	0.925	0.00833697	pSS_VS_HC	Myleoid
CD300LB	5.95e-06	-0.130949	0.821	0.799	0.0119085	pSS_VS_HC	Myleoid
EREG	6.04e-06	-1.20814	0.703	0.626	0.0120809	pSS_VS_HC	Myleoid
CCL3	6.04e-06	-0.535133	0.922	0.849	0.0120826	pSS_VS_HC	Myleoid
ZNF438	6.1e-06	-0.55581	0.997	0.894	0.0122058	pSS_VS_HC	Myleoid
LILRB3	7.21e-06	0.583677	0.715	0.799	0.0144282	pSS_VS_HC	Myleoid
GPBAR1	7.8e-06	0.366781	0.693	0.715	0.0155983	pSS_VS_HC	Myleoid
IL1RN	8.38e-06	1.40462	0.536	0.613	0.0167546	pSS_VS_HC	Myleoid
OSCAR	8.77e-06	-0.149769	0.939	0.868	0.0175472	pSS_VS_HC	Myleoid
ALCAM	1.12e-05	-1.04527	0.949	0.798	0.0223662	pSS_VS_HC	Myleoid
CACNB4	1.33e-05	-0.322718	0.951	0.812	0.0265579	pSS_VS_HC	Myleoid
F13A1	1.39e-05	-0.568319	0.762	0.673	0.0278145	pSS_VS_HC	Myleoid
TEC	1.9e-05	-0.767078	0.95	0.802	0.0379192	pSS_VS_HC	Myleoid
IL13RA1	2.37e-05	0.492498	0.73	0.744	0.0474758	pSS_VS_HC	Myleoid
DUSP6	3.11e-05	0.197519	0.976	0.931	0.0622949	pSS_VS_HC	Myleoid
S1PR3	3.3e-05	-0.513639	0.858	0.79	0.0659044	pSS_VS_HC	Myleoid
BST1	3.3e-05	0.682932	0.77	0.778	0.0659979	pSS_VS_HC	Myleoid
TFEC	3.51e-05	-0.270765	0.908	0.863	0.0702265	pSS_VS_HC	Myleoid
LDLR	4.28e-05	-0.83085	0.921	0.795	0.0855067	pSS_VS_HC	Myleoid
RASSF2	5.04e-05	0.31951	0.921	0.858	0.100778	pSS_VS_HC	Myleoid
H2AFY	5.63e-05	0.203823	0.914	0.905	0.112586	pSS_VS_HC	Myleoid
STAT1	8.38e-05	0.516205	0.795	0.789	0.167582	pSS_VS_HC	Myleoid
UBE2D1	0.000121918	0.529247	0.858	0.866	0.243835	pSS_VS_HC	Myleoid
LINC00937	0.000223362	-0.247917	0.889	0.838	0.446725	pSS_VS_HC	Myleoid
IER2	0.000294243	0.414449	0.954	0.979	0.588485	pSS_VS_HC	Myleoid
GBE1	0.000335275	-1.00689	0.943	0.782	0.67055	pSS_VS_HC	Myleoid
TENT5A	0.000423327	-0.211851	0.847	0.817	0.846653	pSS_VS_HC	Myleoid
SLC25A37	0.000446571	0.352619	0.761	0.793	0.893142	pSS_VS_HC	Myleoid
PTPN6	0.000698516	0.523347	0.841	0.877	1	pSS_VS_HC	Myleoid
RAB20	0.000843092	-0.373218	0.767	0.684	1	pSS_VS_HC	Myleoid
SPI1	0.00132007	0.326275	0.918	0.938	1	pSS_VS_HC	Myleoid
SIRPB1	0.00139429	0.713872	0.618	0.665	1	pSS_VS_HC	Myleoid
PLSCR1	0.00177207	0.559729	0.76	0.805	1	pSS_VS_HC	Myleoid
CDKN1A	0.00182709	-0.144798	0.754	0.739	1	pSS_VS_HC	Myleoid
GSTO1	0.00218656	0.167495	0.887	0.868	1	pSS_VS_HC	Myleoid
ST3GAL6	0.0031388	-0.322385	0.948	0.848	1	pSS_VS_HC	Myleoid
PHLPP1	0.00368978	-1.13619	0.996	0.803	1	pSS_VS_HC	Myleoid
WDFY4	0.00383871	-0.527726	0.932	0.815	1	pSS_VS_HC	Myleoid
C5AR2	0.00471022	0.532569	0.703	0.701	1	pSS_VS_HC	Myleoid
PDGFC	0.00493729	-0.791124	0.956	0.843	1	pSS_VS_HC	Myleoid
PGD	0.00602962	0.319724	0.831	0.818	1	pSS_VS_HC	Myleoid
CD300LF	0.00769183	0.273197	0.824	0.818	1	pSS_VS_HC	Myleoid
CPEB3	0.00772855	-0.669909	0.994	0.864	1	pSS_VS_HC	Myleoid
DOK3	0.010043	0.418544	0.834	0.81	1	pSS_VS_HC	Myleoid
RUSC2	0.0104123	-0.972037	0.922	0.767	1	pSS_VS_HC	Myleoid
FCGR3A	0.0117138	0.454712	0.681	0.73	1	pSS_VS_HC	Myleoid
CDA	0.0142791	0.661671	0.758	0.752	1	pSS_VS_HC	Myleoid
SIRPB2	0.0145665	-0.368957	0.801	0.683	1	pSS_VS_HC	Myleoid
TIPARP	0.0158688	-0.79045	0.946	0.798	1	pSS_VS_HC	Myleoid
JAML	0.0162939	0.38342	0.927	0.93	1	pSS_VS_HC	Myleoid
EEPD1	0.0183068	-0.309063	0.99	0.874	1	pSS_VS_HC	Myleoid
ZFP36	0.0186876	0.220904	0.965	0.981	1	pSS_VS_HC	Myleoid
EGR1	0.0196072	0.290019	0.963	0.945	1	pSS_VS_HC	Myleoid
FOS	0.0209349	0.233097	0.985	0.995	1	pSS_VS_HC	Myleoid
CCDC170	0.0238842	-0.742247	0.764	0.693	1	pSS_VS_HC	Myleoid
ACVR2A	0.0255383	-0.724212	0.979	0.829	1	pSS_VS_HC	Myleoid
DHRS7B	0.0256733	-0.658564	0.974	0.847	1	pSS_VS_HC	Myleoid
CD302	0.0260042	0.340183	0.858	0.881	1	pSS_VS_HC	Myleoid
ASAH1	0.0275125	0.330041	0.83	0.88	1	pSS_VS_HC	Myleoid
MYO1E	0.0389982	-0.752649	0.984	0.839	1	pSS_VS_HC	Myleoid
CHPT1	0.0418504	-0.155586	0.92	0.824	1	pSS_VS_HC	Myleoid
RNF19B	0.0463211	0.197109	0.749	0.722	1	pSS_VS_HC	Myleoid
CD93	0.053544	0.354976	0.772	0.747	1	pSS_VS_HC	Myleoid
FLVCR2	0.0536059	-1.35945	0.733	0.643	1	pSS_VS_HC	Myleoid
KCNE1	0.0565944	-0.766045	0.902	0.752	1	pSS_VS_HC	Myleoid
FMN1	0.0618469	-0.86575	0.952	0.772	1	pSS_VS_HC	Myleoid
MITF	0.0660271	-1.06804	0.942	0.777	1	pSS_VS_HC	Myleoid
C5AR1	0.0668295	0.432289	0.887	0.913	1	pSS_VS_HC	Myleoid
SLC24A4	0.0685672	-0.222351	0.951	0.88	1	pSS_VS_HC	Myleoid
ARHGAP32	0.0755897	-0.796249	0.963	0.819	1	pSS_VS_HC	Myleoid
PTK2	0.0823411	-0.604216	0.977	0.867	1	pSS_VS_HC	Myleoid
NLRP12	0.0921878	-0.322655	0.923	0.823	1	pSS_VS_HC	Myleoid
NCOA4	0.104008	0.513734	0.788	0.812	1	pSS_VS_HC	Myleoid
PPIF	0.106542	0.256589	0.653	0.659	1	pSS_VS_HC	Myleoid
HLA-DQA1	0.107481	-0.235465	0.868	0.819	1	pSS_VS_HC	Myleoid
CSF2RB	0.108361	1.4501	0.61	0.668	1	pSS_VS_HC	Myleoid
CNTLN	0.109708	-0.564157	0.918	0.805	1	pSS_VS_HC	Myleoid
GRINA	0.115713	0.327613	0.723	0.739	1	pSS_VS_HC	Myleoid
INSIG1	0.120006	-0.458811	0.754	0.681	1	pSS_VS_HC	Myleoid
CTSD	0.14752	0.257383	0.845	0.864	1	pSS_VS_HC	Myleoid
NUP214	0.148942	0.471848	0.91	0.899	1	pSS_VS_HC	Myleoid
LRRK1	0.15266	-0.453617	0.971	0.86	1	pSS_VS_HC	Myleoid
AC103591.3	0.156635	0.312604	0.726	0.732	1	pSS_VS_HC	Myleoid
PTGS2	0.180306	0.804243	0.735	0.76	1	pSS_VS_HC	Myleoid
MTSS1	0.195479	-0.529176	0.913	0.768	1	pSS_VS_HC	Myleoid
EPB41L3	0.19757	-0.484602	0.931	0.812	1	pSS_VS_HC	Myleoid
SORT1	0.207593	-0.361008	0.811	0.734	1	pSS_VS_HC	Myleoid
AC007952.4	0.220131	-0.208071	0.868	0.855	1	pSS_VS_HC	Myleoid
PLAGL1	0.226291	-0.3366	0.936	0.81	1	pSS_VS_HC	Myleoid
HSPA1A	0.241756	0.339024	0.88	0.92	1	pSS_VS_HC	Myleoid
DSE	0.247292	-0.434856	0.856	0.734	1	pSS_VS_HC	Myleoid
LINC02785	0.248459	-0.444731	0.946	0.865	1	pSS_VS_HC	Myleoid
GAB1	0.282393	-0.606765	0.981	0.859	1	pSS_VS_HC	Myleoid
ATP8B4	0.288725	-0.714502	0.973	0.831	1	pSS_VS_HC	Myleoid
BTK	0.302783	0.106818	0.76	0.763	1	pSS_VS_HC	Myleoid
GSN	0.308436	0.453327	0.742	0.74	1	pSS_VS_HC	Myleoid
CYBRD1	0.318228	-0.290544	0.792	0.767	1	pSS_VS_HC	Myleoid
TBC1D8	0.326878	-0.626551	0.975	0.838	1	pSS_VS_HC	Myleoid
ARHGEF11	0.32708	-0.424341	0.951	0.853	1	pSS_VS_HC	Myleoid
PARVB	0.328605	-0.441502	0.876	0.784	1	pSS_VS_HC	Myleoid
FAR2	0.340099	-0.728864	0.98	0.85	1	pSS_VS_HC	Myleoid
MOB1B	0.343792	-0.355604	0.961	0.89	1	pSS_VS_HC	Myleoid
CKAP4	0.371366	0.468399	0.778	0.761	1	pSS_VS_HC	Myleoid
HRH2	0.439716	0.125069	0.785	0.751	1	pSS_VS_HC	Myleoid
ANO10	0.46589	-0.958065	0.957	0.807	1	pSS_VS_HC	Myleoid
LILRB2	0.467276	0.288084	0.803	0.826	1	pSS_VS_HC	Myleoid
OGFRL1	0.483957	0.616722	0.821	0.886	1	pSS_VS_HC	Myleoid
PCSK5	0.561444	-0.838273	0.988	0.87	1	pSS_VS_HC	Myleoid
DRAM1	0.588275	-0.567962	0.863	0.768	1	pSS_VS_HC	Myleoid
CHMP1B	0.615893	0.419635	0.808	0.832	1	pSS_VS_HC	Myleoid
MOB3B	0.636322	-0.824242	0.995	0.877	1	pSS_VS_HC	Myleoid
SH3RF1	0.653593	-0.930337	0.932	0.787	1	pSS_VS_HC	Myleoid
BASP1	0.656022	0.403628	0.742	0.739	1	pSS_VS_HC	Myleoid
MS4A6A	0.677732	0.166218	0.915	0.911	1	pSS_VS_HC	Myleoid
VNN3	0.687179	0.85713	0.535	0.522	1	pSS_VS_HC	Myleoid
SHTN1	0.688301	-0.339677	0.796	0.718	1	pSS_VS_HC	Myleoid
ODF3B	0.700205	0.375595	0.701	0.728	1	pSS_VS_HC	Myleoid
XRCC4	0.702166	-0.521494	0.977	0.864	1	pSS_VS_HC	Myleoid
ANPEP	0.71231	0.134028	0.749	0.722	1	pSS_VS_HC	Myleoid
AQP9	0.717934	0.730914	0.675	0.661	1	pSS_VS_HC	Myleoid
SLC15A3	0.746545	0.111405	0.801	0.784	1	pSS_VS_HC	Myleoid
C15orf39	0.763882	0.746967	0.724	0.784	1	pSS_VS_HC	Myleoid
HHEX	0.775197	0.232402	0.775	0.819	1	pSS_VS_HC	Myleoid
ANXA5	0.789562	0.193748	0.881	0.901	1	pSS_VS_HC	Myleoid
CPED1	0.796882	-0.637618	0.956	0.83	1	pSS_VS_HC	Myleoid
TBC1D12	0.806147	-0.760331	0.968	0.833	1	pSS_VS_HC	Myleoid
LDLRAD3	0.848783	-0.973817	0.964	0.767	1	pSS_VS_HC	Myleoid
WDR49	0.886164	-1.08302	0.979	0.861	1	pSS_VS_HC	Myleoid
GAPT	0.890673	0.710043	0.711	0.766	1	pSS_VS_HC	Myleoid
RGS18	0.902782	0.6201	0.879	0.869	1	pSS_VS_HC	Myleoid
TCF7L2	0.908837	-0.270037	0.989	0.886	1	pSS_VS_HC	Myleoid
IGF2BP2	0.961711	-0.752636	0.955	0.829	1	pSS_VS_HC	Myleoid
SCO2	0.969884	0.558009	0.778	0.788	1	pSS_VS_HC	Myleoid
ARL4A	0.971312	-0.304887	0.808	0.717	1	pSS_VS_HC	Myleoid
NINJ1	0.980745	0.883286	0.663	0.726	1	pSS_VS_HC	Myleoid
CD74	0.996245	0.110368	0.997	0.993	1	pSS_VS_HC	Myleoid
IGKV4-1	1.15e-43	-2.10279	0.488	0.443	2.29e-40	PD_VS_HC	B
FCRL5	2.5e-33	0.193097	0.897	0.837	5e-30	PD_VS_HC	B
DERL3	1.27e-32	-0.15182	0.864	0.787	2.53e-29	PD_VS_HC	B
IGKV3-20	1.94e-27	-4.56212	0.429	0.418	3.88e-24	PD_VS_HC	B
AC025569.1	8.89e-25	0.143806	0.819	0.737	1.78e-21	PD_VS_HC	B
ANKRD33B	8.78e-19	0.16062	0.736	0.71	1.76e-15	PD_VS_HC	B
CDK14	5.9e-18	0.135518	0.978	0.973	1.18e-14	PD_VS_HC	B
OSBPL10	1.35e-16	0.124393	0.983	0.979	2.7e-13	PD_VS_HC	B
BCL11A	1.48e-16	0.205404	0.98	0.974	2.95e-13	PD_VS_HC	B
SETBP1	1.77e-15	0.203139	0.929	0.932	3.54e-12	PD_VS_HC	B
FCRL2	4.43e-15	0.211144	0.856	0.846	8.85e-12	PD_VS_HC	B
WDFY4	9.57e-15	0.103855	0.94	0.942	1.91e-11	PD_VS_HC	B
CAMK1D	8.69e-14	0.101605	0.989	0.983	1.74e-10	PD_VS_HC	B
TRAK1	3.35e-12	0.157382	0.942	0.93	6.7e-09	PD_VS_HC	B
BACE2	4.31e-12	0.105844	0.791	0.753	8.61e-09	PD_VS_HC	B
PLEKHG1	1.35e-11	0.119166	0.94	0.933	2.7e-08	PD_VS_HC	B
TCF4	2.57e-11	0.118617	0.963	0.95	5.14e-08	PD_VS_HC	B
ADAM19	5.08e-11	0.103195	0.959	0.948	1.02e-07	PD_VS_HC	B
STK33	2.94e-10	0.175438	0.708	0.758	5.88e-07	PD_VS_HC	B
CLNK	3.01e-10	0.108989	0.679	0.752	6.03e-07	PD_VS_HC	B
EML6	6.89e-10	0.245505	0.733	0.718	1.38e-06	PD_VS_HC	B
TRIO	7.91e-10	0.119719	0.946	0.938	1.58e-06	PD_VS_HC	B
2024-03-03	9.38e-10	0.176973	0.933	0.919	1.88e-06	PD_VS_HC	B
ARHGAP24	1.13e-09	0.116011	0.915	0.936	2.25e-06	PD_VS_HC	B
TSBP1-AS1	1.66e-09	0.292592	0.674	0.695	3.32e-06	PD_VS_HC	B
LY86-AS1	2.63e-09	0.11897	0.812	0.788	5.27e-06	PD_VS_HC	B
BLK	5.23e-09	0.119331	0.973	0.965	1.05e-05	PD_VS_HC	B
ADAM28	7.42e-09	0.132108	0.957	0.953	1.48e-05	PD_VS_HC	B
CD82	8.39e-09	0.10475	0.839	0.806	1.68e-05	PD_VS_HC	B
TBC1D9	2.47e-08	0.192014	0.873	0.889	4.94e-05	PD_VS_HC	B
MICAL3	2.67e-08	0.141092	0.906	0.889	5.33e-05	PD_VS_HC	B
CSGALNACT1	2.98e-08	0.164754	0.847	0.825	5.96e-05	PD_VS_HC	B
IGHG2	4.08e-08	0.379328	0.705	0.668	8.16e-05	PD_VS_HC	B
KYNU	4.28e-08	0.141238	0.817	0.85	8.56e-05	PD_VS_HC	B
AP001636.3	4.34e-08	0.209834	0.876	0.85	8.69e-05	PD_VS_HC	B
KLHL5	8.06e-08	0.14475	0.919	0.9	0.000161222	PD_VS_HC	B
STAP1	1.46e-07	0.138877	0.932	0.915	0.000291353	PD_VS_HC	B
SSPN	1.61e-07	0.162523	0.906	0.872	0.000322957	PD_VS_HC	B
PARM1	2.1e-07	0.156882	0.866	0.849	0.000419687	PD_VS_HC	B
CAMK2D	2.28e-07	0.131099	0.96	0.955	0.000455312	PD_VS_HC	B
CLECL1	6.51e-07	0.101399	0.825	0.789	0.00130134	PD_VS_HC	B
IFNLR1	1.55e-06	0.139919	0.806	0.803	0.00310895	PD_VS_HC	B
KHDRBS2	2.03e-06	0.173411	0.911	0.91	0.00405572	PD_VS_HC	B
IGHA1	2.48e-06	-0.107595	0.678	0.641	0.00495312	PD_VS_HC	B
VPREB3	2.78e-06	-0.108513	0.923	0.901	0.00555622	PD_VS_HC	B
KMO	3.83e-06	0.159155	0.88	0.878	0.00765352	PD_VS_HC	B
BICD1	4.31e-06	0.134497	0.882	0.866	0.00862367	PD_VS_HC	B
SLC9A7	5.49e-06	0.103454	0.897	0.895	0.0109754	PD_VS_HC	B
NFKBID	8.75e-06	-0.106789	0.792	0.726	0.0174925	PD_VS_HC	B
PTK2	1.05e-05	0.198826	0.877	0.865	0.0210385	PD_VS_HC	B
SIPA1L1	1.38e-05	0.130067	0.971	0.961	0.0276992	PD_VS_HC	B
AC008014.1	1.48e-05	0.165836	0.867	0.858	0.0295687	PD_VS_HC	B
PDE4D	3.4e-05	0.13681	0.898	0.893	0.0679268	PD_VS_HC	B
COL4A4	5.08e-05	0.141242	0.703	0.684	0.101583	PD_VS_HC	B
PBX3	7.27e-05	0.130305	0.869	0.858	0.14547	PD_VS_HC	B
IGLC2	0.0001014	0.274358	0.882	0.871	0.202801	PD_VS_HC	B
PDE7B	0.000174755	0.243116	0.79	0.79	0.349509	PD_VS_HC	B
NBEA	0.00051226	0.208832	0.86	0.853	1	PD_VS_HC	B
IL7	0.00060263	0.222973	0.841	0.856	1	PD_VS_HC	B
VAV3-AS1	0.00067117	0.221856	0.78	0.772	1	PD_VS_HC	B
DLEU1	0.000762055	0.140076	0.846	0.864	1	PD_VS_HC	B
BMP2K	0.00120601	0.137061	0.903	0.911	1	PD_VS_HC	B
ENTPD1	0.00209385	0.10963	0.799	0.811	1	PD_VS_HC	B
CR1	0.00264396	0.152014	0.807	0.828	1	PD_VS_HC	B
PIP5K1B	0.00403183	0.150022	0.906	0.913	1	PD_VS_HC	B
MACROD2	0.00405563	0.111357	0.705	0.73	1	PD_VS_HC	B
C12orf42	0.00432345	0.124666	0.832	0.847	1	PD_VS_HC	B
FCGR2B	0.00459242	-0.112402	0.865	0.855	1	PD_VS_HC	B
IGHA2	0.0120923	-1.05556	0.703	0.662	1	PD_VS_HC	B
IGHM	0.0125861	-0.124564	0.975	0.956	1	PD_VS_HC	B
TFEC	0.0180985	0.170402	0.855	0.826	1	PD_VS_HC	B
CD24	0.0218531	-0.113898	0.852	0.85	1	PD_VS_HC	B
NIPAL2	0.0237263	0.155729	0.761	0.78	1	PD_VS_HC	B
FGGY	0.0246215	0.117729	0.762	0.778	1	PD_VS_HC	B
RAD51B	0.0273003	0.104548	0.905	0.902	1	PD_VS_HC	B
IGHG4	0.0279596	-0.838866	0.674	0.65	1	PD_VS_HC	B
TNFRSF17	0.0280332	-0.200374	0.733	0.754	1	PD_VS_HC	B
MZB1	0.0299693	-0.219939	0.733	0.722	1	PD_VS_HC	B
ST6GALNAC3	0.0364318	0.173354	0.887	0.876	1	PD_VS_HC	B
AL078459.1	0.037668	0.159631	0.732	0.733	1	PD_VS_HC	B
IGKC	0.0419338	-0.244081	0.937	0.937	1	PD_VS_HC	B
PTPRK	0.0622008	0.11635	0.888	0.896	1	PD_VS_HC	B
ENTPD1-AS1	0.0716971	0.134403	0.826	0.849	1	PD_VS_HC	B
PPP1R9A	0.107298	0.276221	0.812	0.814	1	PD_VS_HC	B
TPST1	0.110646	0.1013	0.827	0.808	1	PD_VS_HC	B
CD72	0.116989	-0.129094	0.899	0.878	1	PD_VS_HC	B
GRAMD1C	0.121365	0.180144	0.583	0.592	1	PD_VS_HC	B
ARHGAP42	0.129908	0.15324	0.745	0.772	1	PD_VS_HC	B
CALHM6	0.136861	-0.100517	0.947	0.905	1	PD_VS_HC	B
ZNF608	0.140105	0.231956	0.782	0.786	1	PD_VS_HC	B
PLPP5	0.159416	-0.125569	0.87	0.849	1	PD_VS_HC	B
EPB41L2	0.159925	0.122852	0.842	0.851	1	PD_VS_HC	B
YBX3	0.186817	-0.161934	0.853	0.814	1	PD_VS_HC	B
AC009522.1	0.244385	0.150122	0.658	0.684	1	PD_VS_HC	B
ZDHHC14	0.280905	0.117106	0.883	0.885	1	PD_VS_HC	B
AL592429.2	0.330409	0.154037	0.726	0.773	1	PD_VS_HC	B
LARGE1	0.335886	0.1105	0.895	0.901	1	PD_VS_HC	B
LINC01572	0.36533	0.215262	0.775	0.798	1	PD_VS_HC	B
TSPAN13	0.387121	-0.113303	0.915	0.874	1	PD_VS_HC	B
CPED1	0.48858	0.184	0.72	0.764	1	PD_VS_HC	B
SOX5	0.495667	0.436485	0.775	0.796	1	PD_VS_HC	B
TXNDC5	0.5257	-0.185838	0.665	0.673	1	PD_VS_HC	B
CHI3L2	0.547571	-0.167535	0.815	0.764	1	PD_VS_HC	B
IGLC1	0.725486	-1.0361	0.864	0.83	1	PD_VS_HC	B
L3MBTL4	0.739736	0.135307	0.807	0.826	1	PD_VS_HC	B
DISP1	0.747784	0.153915	0.768	0.784	1	PD_VS_HC	B
TEX9	0.821026	0.169367	0.726	0.746	1	PD_VS_HC	B
KCNQ5	0.83684	0.107484	0.88	0.89	1	PD_VS_HC	B
GEN1	0.913113	0.217412	0.656	0.689	1	PD_VS_HC	B
TTC28	0.917475	0.107072	0.814	0.798	1	PD_VS_HC	B
TUBB6	0.928422	0.206786	0.746	0.757	1	PD_VS_HC	B
LINC01857	0.930462	-0.192077	0.653	0.661	1	PD_VS_HC	B
PNOC	0.94293	-0.10534	0.791	0.776	1	PD_VS_HC	B
CD74	0	0.359067	0.999	0.996	0	pSS_VS_HC	B
TTC28	3.17e-292	-0.264292	0.969	0.798	6.34e-289	pSS_VS_HC	B
OSBPL10	6.04e-284	-0.859461	1	0.979	1.21e-280	pSS_VS_HC	B
CD37	5.11e-262	0.425489	0.994	0.98	1.02e-258	pSS_VS_HC	B
BANK1	1.64e-260	-0.426025	0.998	0.991	3.28e-257	pSS_VS_HC	B
TCL1A	1.5e-244	0.850822	0.912	0.824	3e-241	pSS_VS_HC	B
CAMK1D	6.09e-241	-0.550552	1	0.983	1.22e-237	pSS_VS_HC	B
CD79B	1.32e-211	0.570141	0.975	0.964	2.65e-208	pSS_VS_HC	B
EBF1	1.96e-210	-0.705834	0.999	0.979	3.91e-207	pSS_VS_HC	B
LYN	5.26e-199	-0.430336	0.998	0.984	1.05e-195	pSS_VS_HC	B
GNG7	1.51e-197	-0.546472	0.994	0.98	3.01e-194	pSS_VS_HC	B
HLA-DRA	1.23e-185	0.311681	0.997	0.993	2.45e-182	pSS_VS_HC	B
SETBP1	2.66e-176	-0.892293	0.994	0.932	5.33e-173	pSS_VS_HC	B
PPP1R14A	1.17e-168	0.964581	0.807	0.715	2.34e-165	pSS_VS_HC	B
CD79A	8.07e-165	0.328512	0.991	0.987	1.61e-161	pSS_VS_HC	B
WDFY4	1.37e-163	-0.631986	0.99	0.942	2.74e-160	pSS_VS_HC	B
IGHM	5.03e-161	0.587742	0.982	0.956	1.01e-157	pSS_VS_HC	B
CDK14	1.17e-160	-0.683478	1	0.973	2.33e-157	pSS_VS_HC	B
MAP3K1	4.44e-160	-0.531227	0.993	0.963	8.89e-157	pSS_VS_HC	B
COBLL1	2.17e-157	-0.86627	0.972	0.923	4.35e-154	pSS_VS_HC	B
MGAT5	4.77e-151	-0.634168	0.998	0.95	9.54e-148	pSS_VS_HC	B
TRIO	7.82e-150	-0.779529	0.999	0.938	1.56e-146	pSS_VS_HC	B
HLA-DRB1	2.31e-147	0.307317	0.996	0.99	4.61e-144	pSS_VS_HC	B
HLA-DPA1	4.15e-144	0.332636	0.994	0.987	8.29e-141	pSS_VS_HC	B
RALGPS2	1.75e-143	-0.403328	0.998	0.992	3.49e-140	pSS_VS_HC	B
ATP2B1	1.22e-142	-0.466967	0.99	0.966	2.45e-139	pSS_VS_HC	B
KYNU	6.87e-142	-0.997271	0.825	0.85	1.37e-138	pSS_VS_HC	B
IGLC1	8.28e-141	-0.669122	0.932	0.83	1.66e-137	pSS_VS_HC	B
TRAK1	7.56e-138	-0.717827	0.996	0.93	1.51e-134	pSS_VS_HC	B
PLCG2	8.1e-137	-0.481284	0.991	0.946	1.62e-133	pSS_VS_HC	B
DENND5B	2.28e-135	-1.06472	0.973	0.894	4.56e-132	pSS_VS_HC	B
IGLC2	1.97e-125	0.131959	0.944	0.871	3.94e-122	pSS_VS_HC	B
HLA-DPB1	1.63e-124	0.282871	0.993	0.985	3.25e-121	pSS_VS_HC	B
TUBB6	6.5e-124	0.117483	0.913	0.757	1.3e-120	pSS_VS_HC	B
ARID5B	3.98e-122	-0.482198	0.988	0.964	7.96e-119	pSS_VS_HC	B
ADAM28	2.66e-118	-0.447862	0.971	0.953	5.32e-115	pSS_VS_HC	B
2024-03-01	2.7e-117	-0.378461	0.996	0.983	5.4e-114	pSS_VS_HC	B
CD72	1.13e-115	0.80204	0.913	0.878	2.26e-112	pSS_VS_HC	B
CD24	3.52e-111	0.699457	0.912	0.85	7.03e-108	pSS_VS_HC	B
SIPA1L3	2.3e-110	-0.510663	1	0.98	4.61e-107	pSS_VS_HC	B
VPREB3	7.33e-110	0.720666	0.922	0.901	1.47e-106	pSS_VS_HC	B
ARHGAP24	1.57e-109	-1.00809	0.986	0.936	3.13e-106	pSS_VS_HC	B
CCSER1	3.24e-107	-1.67544	0.993	0.893	6.48e-104	pSS_VS_HC	B
IGHD	2.18e-106	0.542991	0.982	0.92	4.36e-103	pSS_VS_HC	B
IGLC3	2.62e-106	0.823398	0.835	0.742	5.24e-103	pSS_VS_HC	B
SOX5	1.82e-103	-0.814973	0.974	0.796	3.65e-100	pSS_VS_HC	B
SEL1L3	2.44e-103	-0.417388	0.993	0.964	4.87e-100	pSS_VS_HC	B
ANTXR2	2.92e-103	-1.01414	0.982	0.881	5.85e-100	pSS_VS_HC	B
FCRLA	1.45e-101	0.651225	0.938	0.91	2.91e-98	pSS_VS_HC	B
DLEU2	6.72e-101	-0.677077	1	0.968	1.34e-97	pSS_VS_HC	B
AFF3	1.95e-100	-0.262311	1	0.994	3.91e-97	pSS_VS_HC	B
CYB561A3	4.8e-98	0.779699	0.916	0.887	9.59e-95	pSS_VS_HC	B
PAX5	5.43e-97	-0.379166	0.991	0.974	1.09e-93	pSS_VS_HC	B
BCL2	5.15e-94	-0.57992	0.99	0.948	1.03e-90	pSS_VS_HC	B
TPD52	8.19e-94	-0.417253	0.995	0.982	1.64e-90	pSS_VS_HC	B
FCHSD2	2.71e-93	-0.238996	1	0.991	5.41e-90	pSS_VS_HC	B
CHI3L2	1.43e-92	0.839049	0.816	0.764	2.86e-89	pSS_VS_HC	B
AC120193.1	2.19e-92	-1.04084	0.995	0.928	4.37e-89	pSS_VS_HC	B
PNOC	2.79e-92	0.772801	0.847	0.776	5.59e-89	pSS_VS_HC	B
FUT8	2.58e-86	-0.901776	0.99	0.896	5.16e-83	pSS_VS_HC	B
USP6NL	1.23e-85	-0.628141	0.991	0.916	2.46e-82	pSS_VS_HC	B
RNASE6	1.93e-82	0.718127	0.863	0.826	3.85e-79	pSS_VS_HC	B
RRAS2	1.48e-81	-0.626678	0.978	0.933	2.96e-78	pSS_VS_HC	B
GRK3	2.21e-81	-0.647223	0.995	0.926	4.42e-78	pSS_VS_HC	B
ACSM3	8.2e-81	-0.755161	0.942	0.737	1.64e-77	pSS_VS_HC	B
KHDRBS2	1.52e-79	-0.950485	0.979	0.91	3.04e-76	pSS_VS_HC	B
FAM117B	1.71e-79	-0.622567	0.996	0.93	3.42e-76	pSS_VS_HC	B
SIPA1L1	3.26e-79	-0.48959	1	0.961	6.52e-76	pSS_VS_HC	B
JAZF1	8.28e-78	-0.669729	0.994	0.928	1.66e-74	pSS_VS_HC	B
LYL1	1.73e-76	0.579965	0.873	0.786	3.47e-73	pSS_VS_HC	B
SKAP2	3.93e-74	-0.485774	0.951	0.933	7.87e-71	pSS_VS_HC	B
BCL11A	8.55e-73	-0.336426	0.983	0.974	1.71e-69	pSS_VS_HC	B
AUTS2	2.24e-71	-0.817759	0.997	0.932	4.47e-68	pSS_VS_HC	B
ID3	4.64e-70	0.445232	0.901	0.84	9.28e-67	pSS_VS_HC	B
IMMP2L	1.44e-69	-0.978633	0.999	0.921	2.88e-66	pSS_VS_HC	B
HLA-DMA	4.81e-67	0.353863	0.932	0.918	9.63e-64	pSS_VS_HC	B
BLK	9.09e-67	-0.294009	0.991	0.965	1.82e-63	pSS_VS_HC	B
SCN3A	1.73e-66	-0.149459	0.981	0.884	3.46e-63	pSS_VS_HC	B
PLEKHG1	1.49e-65	-0.684539	0.991	0.933	2.99e-62	pSS_VS_HC	B
MICAL3	7.37e-65	-0.683796	0.96	0.889	1.47e-61	pSS_VS_HC	B
PLD4	2.97e-62	0.715058	0.797	0.753	5.93e-59	pSS_VS_HC	B
MTSS1	7.72e-62	-0.411277	0.968	0.933	1.54e-58	pSS_VS_HC	B
SPOPL	1.53e-61	-0.795451	0.968	0.882	3.05e-58	pSS_VS_HC	B
CPNE5	1.87e-61	0.289488	0.92	0.848	3.73e-58	pSS_VS_HC	B
ARHGAP32	9.87e-61	-0.851234	0.987	0.796	1.97e-57	pSS_VS_HC	B
PALM2-AKAP2	2.57e-59	-0.409858	0.978	0.943	5.15e-56	pSS_VS_HC	B
NOTCH2	2.67e-59	-0.430906	0.922	0.893	5.33e-56	pSS_VS_HC	B
TBC1D9	2.77e-59	-1.04218	0.992	0.889	5.54e-56	pSS_VS_HC	B
ITPR1	1.94e-58	-0.380353	0.991	0.959	3.87e-55	pSS_VS_HC	B
SPIB	7.01e-58	0.52311	0.91	0.91	1.4e-54	pSS_VS_HC	B
RUBCNL	7.02e-58	-0.294262	0.968	0.934	1.4e-54	pSS_VS_HC	B
CALHM6	2.12e-57	0.543524	0.933	0.905	4.23e-54	pSS_VS_HC	B
TCF4	3.16e-55	-0.379971	0.951	0.95	6.32e-52	pSS_VS_HC	B
FCER2	5.69e-55	0.467254	0.926	0.88	1.14e-51	pSS_VS_HC	B
ADK	6.37e-55	-0.282988	1	0.988	1.27e-51	pSS_VS_HC	B
NCF1	3.26e-54	0.345603	0.929	0.934	6.53e-51	pSS_VS_HC	B
PTPN6	6.65e-54	0.474949	0.908	0.91	1.33e-50	pSS_VS_HC	B
CLIC4	1.34e-53	-0.711587	0.968	0.905	2.67e-50	pSS_VS_HC	B
CD19	1.18e-52	0.727163	0.827	0.822	2.36e-49	pSS_VS_HC	B
YBX3	6.2e-52	0.616325	0.832	0.814	1.24e-48	pSS_VS_HC	B
P2RY14	3.74e-51	-0.341653	0.933	0.798	7.47e-48	pSS_VS_HC	B
PLPP5	7.37e-51	0.549501	0.849	0.849	1.47e-47	pSS_VS_HC	B
IGHG3	8.82e-51	-0.371512	0.936	0.847	1.76e-47	pSS_VS_HC	B
ISG20	1.59e-50	0.341376	0.921	0.925	3.19e-47	pSS_VS_HC	B
ADAM19	6.26e-50	-0.343945	0.995	0.948	1.25e-46	pSS_VS_HC	B
PRKCE	1.48e-48	-0.536908	0.998	0.946	2.96e-45	pSS_VS_HC	B
ZFP36L1	5.68e-48	0.441669	0.931	0.919	1.14e-44	pSS_VS_HC	B
LTB	2.65e-46	0.237907	0.981	0.97	5.3e-43	pSS_VS_HC	B
CHPT1	6.44e-46	-0.453325	0.955	0.907	1.29e-42	pSS_VS_HC	B
LARGE1	1.1e-45	-0.962687	0.998	0.901	2.19e-42	pSS_VS_HC	B
ALOX5	2.25e-44	-0.39887	0.976	0.941	4.49e-41	pSS_VS_HC	B
MS4A1	3.26e-44	0.223956	0.989	0.987	6.51e-41	pSS_VS_HC	B
TMEM156	7.17e-43	-0.299668	0.987	0.952	1.43e-39	pSS_VS_HC	B
TNFRSF17	1.78e-42	0.45688	0.773	0.754	3.55e-39	pSS_VS_HC	B
LINC01572	4.57e-42	-0.818513	0.975	0.798	9.14e-39	pSS_VS_HC	B
SWAP70	7.69e-42	-0.17834	0.98	0.969	1.54e-38	pSS_VS_HC	B
DIPK1A	2.06e-41	-0.749686	0.999	0.929	4.11e-38	pSS_VS_HC	B
DERL3	6.07e-41	0.423739	0.809	0.787	1.21e-37	pSS_VS_HC	B
SYK	2.82e-40	-0.273685	0.987	0.94	5.64e-37	pSS_VS_HC	B
HHEX	4.05e-40	0.618124	0.851	0.83	8.1e-37	pSS_VS_HC	B
NBEA	5.21e-40	-1.20271	0.994	0.853	1.04e-36	pSS_VS_HC	B
L3MBTL4	3.95e-39	-0.687548	0.987	0.826	7.89e-36	pSS_VS_HC	B
KLHL5	6.69e-39	-0.649894	0.993	0.9	1.34e-35	pSS_VS_HC	B
AC027097.2	8.9e-39	-0.79145	0.999	0.935	1.78e-35	pSS_VS_HC	B
CYSLTR1	1.24e-38	-0.318668	0.799	0.847	2.48e-35	pSS_VS_HC	B
SCIMP	1.26e-38	-0.314713	0.918	0.909	2.52e-35	pSS_VS_HC	B
C12orf42	1.32e-36	-0.968211	0.931	0.847	2.65e-33	pSS_VS_HC	B
RAD51B	3.17e-36	-0.908285	0.998	0.902	6.34e-33	pSS_VS_HC	B
AP001636.3	6.16e-36	-1.21618	0.976	0.85	1.23e-32	pSS_VS_HC	B
CNR2	2.49e-34	-0.452611	0.988	0.933	4.99e-31	pSS_VS_HC	B
SSPN	3.39e-34	-0.979903	0.951	0.872	6.78e-31	pSS_VS_HC	B
HLA-DQB1	4.59e-34	0.181866	0.979	0.974	9.18e-31	pSS_VS_HC	B
FCRL3	6.34e-34	-0.150415	0.829	0.903	1.27e-30	pSS_VS_HC	B
STRBP	1.08e-33	-0.151172	0.998	0.971	2.16e-30	pSS_VS_HC	B
HVCN1	1.59e-33	0.323971	0.964	0.957	3.19e-30	pSS_VS_HC	B
ZDHHC14	3.19e-33	-1.03061	0.988	0.885	6.38e-30	pSS_VS_HC	B
COL4A3	2.11e-32	-1.63647	0.914	0.814	4.23e-29	pSS_VS_HC	B
PDE4D	5.21e-32	-1.359	0.991	0.893	1.04e-28	pSS_VS_HC	B
PDLIM1	6.44e-32	0.446316	0.863	0.873	1.29e-28	pSS_VS_HC	B
ARHGAP42	1.3e-31	-0.770855	0.965	0.772	2.6e-28	pSS_VS_HC	B
SYNGR2	4.7e-31	0.431847	0.827	0.853	9.4e-28	pSS_VS_HC	B
CXXC5	1.22e-30	0.426182	0.85	0.862	2.45e-27	pSS_VS_HC	B
VAV3	1.63e-30	-0.518276	0.996	0.935	3.26e-27	pSS_VS_HC	B
FCRL1	1.76e-30	-0.143729	0.997	0.981	3.52e-27	pSS_VS_HC	B
PAWR	3.92e-30	-0.55834	0.909	0.861	7.85e-27	pSS_VS_HC	B
AIM2	5.81e-30	-0.897535	0.942	0.85	1.16e-26	pSS_VS_HC	B
SYT17	6.55e-30	-0.200853	0.883	0.77	1.31e-26	pSS_VS_HC	B
STX7	8.15e-29	-0.121632	0.977	0.964	1.63e-25	pSS_VS_HC	B
SGO1-AS1	8.97e-29	-1.44739	0.952	0.686	1.79e-25	pSS_VS_HC	B
CD40	1.04e-28	0.467826	0.893	0.884	2.08e-25	pSS_VS_HC	B
LAMC1	1.17e-28	-0.53172	0.975	0.838	2.34e-25	pSS_VS_HC	B
PIP5K1B	2.14e-28	-0.779437	0.982	0.913	4.28e-25	pSS_VS_HC	B
TSPAN13	3.54e-28	0.436813	0.881	0.874	7.09e-25	pSS_VS_HC	B
PDE7B	5.52e-28	-0.864291	0.972	0.79	1.1e-24	pSS_VS_HC	B
STAP1	3.94e-27	-0.342544	0.952	0.915	7.89e-24	pSS_VS_HC	B
GAPT	4.17e-27	0.463275	0.86	0.855	8.33e-24	pSS_VS_HC	B
BACH2	6.71e-27	-0.188567	1	0.988	1.34e-23	pSS_VS_HC	B
SNX10	1.65e-26	-0.271643	0.851	0.853	3.31e-23	pSS_VS_HC	B
HLA-DQA1	2.74e-26	0.184578	0.989	0.981	5.49e-23	pSS_VS_HC	B
RHOQ	1.28e-25	-0.444905	0.96	0.894	2.55e-22	pSS_VS_HC	B
AC008014.1	1.79e-25	-1.17764	0.991	0.858	3.58e-22	pSS_VS_HC	B
PIK3AP1	2.58e-25	-0.316408	0.942	0.887	5.16e-22	pSS_VS_HC	B
TXNDC5	5.1e-25	0.100415	0.841	0.673	1.02e-21	pSS_VS_HC	B
PCDH9	5.19e-25	-0.425869	0.973	0.893	1.04e-21	pSS_VS_HC	B
RASGRP3	1.23e-24	-0.528909	0.97	0.905	2.46e-21	pSS_VS_HC	B
TAF4B	4.55e-24	-0.793351	0.949	0.838	9.09e-21	pSS_VS_HC	B
HLA-DOB	1.48e-23	0.527557	0.86	0.867	2.95e-20	pSS_VS_HC	B
WWOX	4.42e-23	-1.08017	1	0.902	8.83e-20	pSS_VS_HC	B
AC009522.1	1.42e-22	-1.25666	0.927	0.684	2.84e-19	pSS_VS_HC	B
ENTPD1-AS1	2.08e-22	-0.813616	0.977	0.849	4.15e-19	pSS_VS_HC	B
GAB1	5.15e-22	-0.835469	0.953	0.767	1.03e-18	pSS_VS_HC	B
FAM111B	7.4e-22	-0.222209	0.628	0.698	1.48e-18	pSS_VS_HC	B
PDE4B	8.22e-22	-0.284883	0.887	0.863	1.64e-18	pSS_VS_HC	B
MYO1D	1.2e-21	-0.661299	0.972	0.731	2.4e-18	pSS_VS_HC	B
DAPP1	2.96e-21	-0.169635	0.867	0.886	5.93e-18	pSS_VS_HC	B
TESK2	5.02e-21	-0.93034	0.99	0.896	1e-17	pSS_VS_HC	B
AL078459.1	7e-21	-1.00272	0.964	0.733	1.4e-17	pSS_VS_HC	B
BMP2K	1e-20	-0.49773	0.991	0.911	2e-17	pSS_VS_HC	B
SLC9A7	1.23e-20	-0.50924	0.984	0.895	2.47e-17	pSS_VS_HC	B
MEF2C	1.51e-20	-0.179622	0.997	0.992	3.02e-17	pSS_VS_HC	B
FCRL2	1.82e-19	-0.33286	0.866	0.846	3.63e-16	pSS_VS_HC	B
UBE2E2	2.65e-19	-0.467228	0.997	0.937	5.3e-16	pSS_VS_HC	B
FCGR2B	4.59e-19	0.460081	0.835	0.855	9.18e-16	pSS_VS_HC	B
AL050309.1	2.97e-18	-0.939713	0.993	0.861	5.93e-15	pSS_VS_HC	B
AK9	7.95e-18	-0.805597	0.885	0.786	1.59e-14	pSS_VS_HC	B
TLR10	8.58e-18	0.215632	0.901	0.841	1.72e-14	pSS_VS_HC	B
IGHA1	9.09e-18	1.46377	0.582	0.641	1.82e-14	pSS_VS_HC	B
IRF8	1.08e-17	0.359151	0.899	0.894	2.16e-14	pSS_VS_HC	B
CXCR5	1.82e-17	0.524179	0.807	0.813	3.64e-14	pSS_VS_HC	B
CAMK2D	2.6e-17	-0.313214	0.998	0.955	5.21e-14	pSS_VS_HC	B
CR1	2.37e-16	-0.862551	0.922	0.828	4.74e-13	pSS_VS_HC	B
PHACTR1	2.76e-16	0.350119	0.789	0.767	5.52e-13	pSS_VS_HC	B
KCNQ5	3.95e-16	-1.18566	0.999	0.89	7.9e-13	pSS_VS_HC	B
HS2ST1	5.78e-16	-0.560849	0.989	0.849	1.16e-12	pSS_VS_HC	B
EML6	7.74e-16	-1.43467	0.717	0.718	1.55e-12	pSS_VS_HC	B
SSBP2	8.26e-16	-0.436602	0.996	0.944	1.65e-12	pSS_VS_HC	B
MPP6	8.33e-16	-0.415414	0.944	0.811	1.67e-12	pSS_VS_HC	B
TP53INP1	2.09e-15	-0.270409	0.687	0.716	4.19e-12	pSS_VS_HC	B
TMEM241	6.62e-15	-0.580652	0.974	0.837	1.32e-11	pSS_VS_HC	B
ALCAM	1.03e-14	-1.03315	0.987	0.831	2.06e-11	pSS_VS_HC	B
GRAMD1C	3.19e-14	-1.1628	0.694	0.592	6.39e-11	pSS_VS_HC	B
SNED1	3.6e-14	-1.41805	0.946	0.799	7.19e-11	pSS_VS_HC	B
CD83	4.43e-14	-0.213093	0.945	0.905	8.86e-11	pSS_VS_HC	B
2024-03-03	4.83e-14	-0.596416	0.994	0.919	9.67e-11	pSS_VS_HC	B
FGD2	2.01e-13	-0.141589	0.967	0.934	4.02e-10	pSS_VS_HC	B
MACROD2	9.88e-13	-0.417417	0.855	0.73	1.98e-09	pSS_VS_HC	B
UST	1.46e-12	-0.786663	0.998	0.885	2.91e-09	pSS_VS_HC	B
LINC02397	2.54e-12	-0.171178	0.962	0.935	5.09e-09	pSS_VS_HC	B
LAT2	8.02e-12	0.309238	0.876	0.881	1.6e-08	pSS_VS_HC	B
CNKSR2	8.16e-12	-0.631526	0.96	0.803	1.63e-08	pSS_VS_HC	B
IGHG2	8.9e-12	-0.182968	0.709	0.668	1.78e-08	pSS_VS_HC	B
TSBP1-AS1	1.44e-11	-1.64454	0.806	0.695	2.89e-08	pSS_VS_HC	B
MYO1E	1.97e-11	-0.409695	0.984	0.883	3.95e-08	pSS_VS_HC	B
CCDC50	6.01e-11	-0.226965	0.809	0.823	1.2e-07	pSS_VS_HC	B
IGKC	9.59e-11	0.19903	0.958	0.937	1.92e-07	pSS_VS_HC	B
MOB3B	1.17e-10	-0.683866	0.929	0.848	2.33e-07	pSS_VS_HC	B
ADAMTS6	1.55e-10	-1.02453	0.855	0.771	3.11e-07	pSS_VS_HC	B
TPST1	1.99e-10	-0.885713	0.974	0.808	3.99e-07	pSS_VS_HC	B
P2RX5	2.53e-10	0.279951	0.938	0.929	5.06e-07	pSS_VS_HC	B
TMEM117	4.27e-10	-1.14518	0.985	0.809	8.53e-07	pSS_VS_HC	B
IFNG-AS1	4.64e-10	-0.946103	0.997	0.876	9.29e-07	pSS_VS_HC	B
CLECL1	5.3e-10	-0.672146	0.909	0.789	1.06e-06	pSS_VS_HC	B
IGKV4-1	6.18e-10	2.70894	0.487	0.443	1.24e-06	pSS_VS_HC	B
JCHAIN	8.65e-10	0.559419	0.78	0.803	1.73e-06	pSS_VS_HC	B
ENTPD1	8.98e-10	-0.612377	0.908	0.811	1.8e-06	pSS_VS_HC	B
CSGALNACT1	1.32e-09	-1.08299	0.979	0.825	2.64e-06	pSS_VS_HC	B
NIPAL2	1.58e-09	-0.717067	0.919	0.78	3.16e-06	pSS_VS_HC	B
COL19A1	4.42e-09	-0.384164	0.995	0.952	8.85e-06	pSS_VS_HC	B
LRRK1	7.52e-09	-0.832148	0.944	0.803	1.5e-05	pSS_VS_HC	B
RAB30	7.86e-09	-0.233381	0.85	0.808	1.57e-05	pSS_VS_HC	B
KCNH8	9.9e-09	-0.693972	0.994	0.884	1.98e-05	pSS_VS_HC	B
CD200	1.62e-08	0.257665	0.813	0.806	3.24e-05	pSS_VS_HC	B
DPF3	5.26e-08	-0.656104	0.916	0.76	0.000105163	pSS_VS_HC	B
PEAK1	8.03e-08	-0.823155	0.994	0.859	0.000160558	pSS_VS_HC	B
HDAC9	9.63e-08	-0.324682	0.999	0.96	0.000192589	pSS_VS_HC	B
IGKV3-20	1.3e-07	1.83677	0.409	0.418	0.0002594	pSS_VS_HC	B
BIRC3	1.96e-07	0.223716	0.947	0.933	0.000392083	pSS_VS_HC	B
LY86-AS1	2.4e-07	-0.832887	0.905	0.788	0.000479675	pSS_VS_HC	B
PKIG	3.26e-07	0.228693	0.929	0.909	0.000651052	pSS_VS_HC	B
RUFY3	3.38e-07	-0.50406	0.975	0.881	0.000675286	pSS_VS_HC	B
CLNK	9.45e-07	-1.11494	0.89	0.752	0.00188925	pSS_VS_HC	B
TEX9	1.24e-06	-1.19536	0.846	0.746	0.00247171	pSS_VS_HC	B
IFNGR2	2e-06	0.20347	0.92	0.892	0.00399329	pSS_VS_HC	B
AL592429.2	2.55e-06	-1.46516	0.893	0.773	0.00510123	pSS_VS_HC	B
E2F5	4.04e-06	-0.144565	0.96	0.849	0.00808905	pSS_VS_HC	B
COCH	1.16e-05	-0.853038	0.874	0.753	0.0232333	pSS_VS_HC	B
AP1S3	1.79e-05	-0.851123	0.974	0.816	0.0358867	pSS_VS_HC	B
EPB41L2	2.38e-05	-0.759123	0.958	0.851	0.0476804	pSS_VS_HC	B
IFNLR1	4.36e-05	-0.595719	0.936	0.803	0.0871261	pSS_VS_HC	B
FAM30A	4.94e-05	0.235369	0.64	0.741	0.0988205	pSS_VS_HC	B
BICD1	9.78e-05	-0.597485	0.982	0.866	0.195635	pSS_VS_HC	B
CTSZ	0.000111433	0.282857	0.847	0.845	0.222866	pSS_VS_HC	B
IGHA2	0.000117316	-0.115767	0.609	0.662	0.234632	pSS_VS_HC	B
CCR6	0.000173293	0.112251	0.917	0.863	0.346586	pSS_VS_HC	B
TNS3	0.000180243	-1.13286	0.931	0.768	0.360487	pSS_VS_HC	B
EAF2	0.000184905	0.130258	0.854	0.917	0.369811	pSS_VS_HC	B
MZB1	0.000248897	0.467486	0.666	0.722	0.497794	pSS_VS_HC	B
LINC01857	0.000259719	0.125208	0.656	0.661	0.519439	pSS_VS_HC	B
PTK2	0.000392071	-0.66851	0.989	0.865	0.784142	pSS_VS_HC	B
CCDC191	0.000413114	-0.381749	0.925	0.799	0.826228	pSS_VS_HC	B
PBX3	0.00059748	-0.895436	0.994	0.858	1	pSS_VS_HC	B
TFEC	0.000668809	-1.25713	0.845	0.826	1	pSS_VS_HC	B
CPED1	0.000914106	-1.18405	0.991	0.764	1	pSS_VS_HC	B
SCPEP1	0.00156015	0.25639	0.789	0.82	1	pSS_VS_HC	B
DISP1	0.00285878	-0.959206	0.961	0.784	1	pSS_VS_HC	B
EIF2AK3	0.00301604	-0.377049	0.992	0.921	1	pSS_VS_HC	B
C11orf80	0.00303032	-0.624022	0.975	0.834	1	pSS_VS_HC	B
LINC00662	0.00430375	-0.29525	0.871	0.819	1	pSS_VS_HC	B
PARM1	0.00438645	-0.873173	0.963	0.849	1	pSS_VS_HC	B
HERPUD1	0.00619979	0.122834	0.813	0.841	1	pSS_VS_HC	B
KMO	0.00712006	-0.216066	0.946	0.878	1	pSS_VS_HC	B
SCMH1	0.0072158	-0.871826	0.989	0.824	1	pSS_VS_HC	B
ZNF608	0.0102113	-0.474569	0.836	0.786	1	pSS_VS_HC	B
IGHG1	0.0109258	-0.336637	0.748	0.708	1	pSS_VS_HC	B
FGGY	0.0135742	-1.05645	0.961	0.778	1	pSS_VS_HC	B
COL4A4	0.021733	-1.41149	0.803	0.684	1	pSS_VS_HC	B
NFKBID	0.0272346	-0.104773	0.717	0.726	1	pSS_VS_HC	B
UNC93B1	0.0329178	0.294282	0.769	0.777	1	pSS_VS_HC	B
LTA4H	0.0340677	0.175427	0.868	0.866	1	pSS_VS_HC	B
PPP1R9A	0.0381497	-1.30079	0.955	0.814	1	pSS_VS_HC	B
CARMIL1	0.061412	-0.939448	0.986	0.847	1	pSS_VS_HC	B
PTPRK	0.0758991	-0.632788	0.995	0.896	1	pSS_VS_HC	B
BACE2	0.0804105	-0.299185	0.815	0.753	1	pSS_VS_HC	B
TNFRSF13C	0.0968919	0.169946	0.908	0.904	1	pSS_VS_HC	B
STK33	0.118083	-0.925178	0.92	0.758	1	pSS_VS_HC	B
SNX9	0.141773	-0.157872	0.962	0.855	1	pSS_VS_HC	B
ABCB4	0.196011	-0.428742	0.911	0.845	1	pSS_VS_HC	B
GEN1	0.248642	-0.835031	0.775	0.689	1	pSS_VS_HC	B
GNB4	0.255839	-0.142587	0.889	0.815	1	pSS_VS_HC	B
AC025569.1	0.260551	-1.40323	0.867	0.737	1	pSS_VS_HC	B
TNFRSF13B	0.274399	-0.598365	0.81	0.779	1	pSS_VS_HC	B
LINC01781	0.314915	-0.457387	0.79	0.793	1	pSS_VS_HC	B
SESTD1	0.331378	-0.164093	0.975	0.891	1	pSS_VS_HC	B
VAV3-AS1	0.333351	-0.851666	0.87	0.772	1	pSS_VS_HC	B
IGHG4	0.360085	-1.075	0.687	0.65	1	pSS_VS_HC	B
BTK	0.362742	0.21065	0.835	0.856	1	pSS_VS_HC	B
ST6GALNAC3	0.40507	-1.15288	0.999	0.876	1	pSS_VS_HC	B
ANKRD33B	0.502683	-0.81594	0.785	0.71	1	pSS_VS_HC	B
IL7	0.558117	-0.872957	0.979	0.856	1	pSS_VS_HC	B
KLHL14	0.57496	-0.536092	0.934	0.826	1	pSS_VS_HC	B
ABCA1	0.711814	-0.752427	0.855	0.757	1	pSS_VS_HC	B
MEF2C-AS1	0.750682	-0.777467	0.989	0.874	1	pSS_VS_HC	B
CAPG	0.757662	0.253876	0.687	0.763	1	pSS_VS_HC	B
CNTNAP2	0.78359	-0.40538	0.811	0.734	1	pSS_VS_HC	B
MARCKS	0.800515	-0.164719	0.869	0.806	1	pSS_VS_HC	B
NIBAN3	0.844381	0.134913	0.96	0.947	1	pSS_VS_HC	B
DLEU1	0.928026	-0.621473	0.992	0.864	1	pSS_VS_HC	B
GCNT2	0.96248	-0.590793	0.982	0.857	1	pSS_VS_HC	B
ANKRD28	6.5e-48	-0.78731	0.605	0.848	1.3e-44	PD_VS_HC	MK
HIST1H2AI	6.84e-44	-0.802417	0.977	0.833	1.37e-40	PD_VS_HC	MK
DAAM1	6.54e-37	-0.52494	0.319	0.581	1.31e-33	PD_VS_HC	MK
PPM1N	7.38e-37	0.139927	0.984	0.973	1.48e-33	PD_VS_HC	MK
IL1R1	1.43e-34	0.345013	0.984	0.98	2.86e-31	PD_VS_HC	MK
FAM30A	9.17e-34	0.286025	0.986	0.917	1.83e-30	PD_VS_HC	MK
AL034397.3	9.05e-32	-0.819051	0.286	0.432	1.81e-28	PD_VS_HC	MK
SPRED2	1.77e-26	0.425242	0.911	0.901	3.53e-23	PD_VS_HC	MK
PDZD2	4.77e-26	0.640983	0.625	0.837	9.55e-23	PD_VS_HC	MK
PBX1	1.03e-24	-0.996993	0.241	0.311	2.06e-21	PD_VS_HC	MK
TTYH3	1.15e-23	0.496382	0.68	0.841	2.29e-20	PD_VS_HC	MK
OGFRL1	3.64e-22	0.549529	0.943	0.945	7.27e-19	PD_VS_HC	MK
PTAFR	4.64e-22	-0.706183	0.807	0.948	9.27e-19	PD_VS_HC	MK
GLA	1.45e-21	-0.8739	0.36	0.534	2.9e-18	PD_VS_HC	MK
CLIP2	1.68e-21	0.624621	0.506	0.688	3.36e-18	PD_VS_HC	MK
PKHD1L1	9.89e-21	-0.176083	0.345	0.536	1.98e-17	PD_VS_HC	MK
AC107223.1	3.33e-20	0.48232	0.573	0.737	6.67e-17	PD_VS_HC	MK
MFAP3L	5.36e-18	-0.479548	0.613	0.788	1.07e-14	PD_VS_HC	MK
ZNF438	1.04e-17	-0.481608	0.419	0.631	2.08e-14	PD_VS_HC	MK
PROS1	2.11e-17	-0.912881	0.252	0.275	4.23e-14	PD_VS_HC	MK
HBA1	4e-17	0.448969	0.242	0.356	8e-14	PD_VS_HC	MK
STXBP5-AS1	1.64e-16	0.326757	0.668	0.813	3.27e-13	PD_VS_HC	MK
PLXNB2	3.15e-16	0.364943	0.916	0.97	6.3e-13	PD_VS_HC	MK
LINC01088	7.45e-15	0.327392	0.966	0.904	1.49e-11	PD_VS_HC	MK
ATL1	1.02e-14	0.127557	0.644	0.746	2.04e-11	PD_VS_HC	MK
SKAP2	1.12e-14	-0.339166	0.565	0.75	2.24e-11	PD_VS_HC	MK
DNM3	5e-14	-0.75718	0.77	0.88	1e-10	PD_VS_HC	MK
CYTOR	3.4e-13	-0.467415	0.442	0.631	6.8e-10	PD_VS_HC	MK
FRMD3	9.88e-13	-0.652721	0.521	0.665	1.98e-09	PD_VS_HC	MK
GFI1B	3.28e-12	-0.653627	0.413	0.578	6.57e-09	PD_VS_HC	MK
APP	3.52e-12	-0.562663	0.407	0.528	7.03e-09	PD_VS_HC	MK
CENPU	5.23e-12	-1.41853	0.926	0.912	1.05e-08	PD_VS_HC	MK
ACTB	5.56e-12	0.272198	1	0.994	1.11e-08	PD_VS_HC	MK
CD36	9.29e-12	-0.354667	0.63	0.772	1.86e-08	PD_VS_HC	MK
CLU	1.7e-11	0.244149	0.935	0.902	3.4e-08	PD_VS_HC	MK
INKA1	1.94e-11	-0.995622	0.452	0.593	3.88e-08	PD_VS_HC	MK
ARPC1B	2.37e-11	0.270031	0.977	0.961	4.75e-08	PD_VS_HC	MK
GADD45G	3.68e-11	-1.06432	0.916	0.884	7.36e-08	PD_VS_HC	MK
RAB27B	3.9e-11	-0.877764	0.461	0.498	7.79e-08	PD_VS_HC	MK
ZBTB16	4.02e-11	0.31106	0.786	0.932	8.04e-08	PD_VS_HC	MK
SEC14L1	5.81e-11	-0.418263	0.642	0.783	1.16e-07	PD_VS_HC	MK
TRPM4	6.52e-11	0.176817	0.951	0.89	1.3e-07	PD_VS_HC	MK
TAGLN2	3.15e-10	0.375779	0.999	0.99	6.31e-07	PD_VS_HC	MK
TMEM158	3.49e-10	0.307856	0.839	0.932	6.99e-07	PD_VS_HC	MK
RGCC	4.16e-10	-0.566946	0.46	0.6	8.32e-07	PD_VS_HC	MK
GUCY1A1	5.11e-10	0.178603	0.777	0.88	1.02e-06	PD_VS_HC	MK
FTL	5.16e-10	0.328632	0.997	0.994	1.03e-06	PD_VS_HC	MK
NINJ1	6.64e-10	0.127213	0.957	0.821	1.33e-06	PD_VS_HC	MK
FTH1	1.35e-09	0.273472	1	1	2.7e-06	PD_VS_HC	MK
TXNDC5	1.54e-09	0.304145	0.943	0.953	3.08e-06	PD_VS_HC	MK
NFE2	2.32e-09	-0.661365	0.655	0.784	4.65e-06	PD_VS_HC	MK
GNAZ	2.38e-09	-0.1892	0.52	0.672	4.76e-06	PD_VS_HC	MK
PTPRS	2.63e-09	1.24911	0.86	0.877	5.26e-06	PD_VS_HC	MK
PTPN12	3.08e-09	0.285167	0.526	0.714	6.16e-06	PD_VS_HC	MK
VASP	3.81e-09	-0.504513	0.421	0.594	7.63e-06	PD_VS_HC	MK
NT5C3A	4.7e-09	-0.182406	0.702	0.847	9.4e-06	PD_VS_HC	MK
MEF2C	1.9e-08	0.196268	0.961	0.932	3.8e-05	PD_VS_HC	MK
CLEC1B	4.56e-08	-0.765841	0.656	0.763	9.12e-05	PD_VS_HC	MK
PF4	6.1e-08	0.149424	0.997	0.982	0.000122099	PD_VS_HC	MK
NRGN	6.3e-08	0.166751	0.997	0.989	0.000126	PD_VS_HC	MK
MYOM1	8.05e-08	-0.110777	0.84	0.846	0.000160965	PD_VS_HC	MK
PPBP	1.24e-07	0.188119	0.999	0.991	0.000248679	PD_VS_HC	MK
CTSA	1.35e-07	0.230855	0.987	0.936	0.000269112	PD_VS_HC	MK
HHEX	1.91e-07	-0.829326	0.986	0.951	0.000381867	PD_VS_HC	MK
FKBP1A	2.76e-07	0.489735	0.972	0.912	0.000551949	PD_VS_HC	MK
BEX3	2.8e-07	-0.48225	0.717	0.847	0.000559271	PD_VS_HC	MK
GNAQ	4.3e-07	0.352876	0.8	0.907	0.000860831	PD_VS_HC	MK
PKIG	4.45e-07	0.220134	0.821	0.796	0.000889992	PD_VS_HC	MK
MITF	5.52e-07	-1.01482	0.956	0.777	0.00110363	PD_VS_HC	MK
ACTG1	6.76e-07	0.359219	0.97	0.972	0.00135172	PD_VS_HC	MK
HIST1H2BH	8.44e-07	-2.77546	0.366	0.398	0.00168868	PD_VS_HC	MK
TMEM140	9.84e-07	-0.545209	0.683	0.77	0.00196851	PD_VS_HC	MK
GK	2.52e-06	0.245747	0.951	0.898	0.00504858	PD_VS_HC	MK
THBS1	3.28e-06	-0.469719	0.36	0.428	0.00656572	PD_VS_HC	MK
PPP1R15A	3.93e-06	-0.71525	0.504	0.586	0.00786798	PD_VS_HC	MK
GAPDH	5.22e-06	0.676792	0.936	0.948	0.0104438	PD_VS_HC	MK
CST3	5.98e-06	0.552923	0.953	0.933	0.0119583	PD_VS_HC	MK
OAZ1	6.59e-06	0.162148	0.994	0.991	0.0131887	PD_VS_HC	MK
SAT1	7.08e-06	0.119205	0.961	0.943	0.014153	PD_VS_HC	MK
LYL1	7.98e-06	-0.363854	0.946	0.945	0.0159571	PD_VS_HC	MK
TXN	1.36e-05	0.236449	0.824	0.913	0.0271568	PD_VS_HC	MK
CCL5	2.32e-05	0.180754	0.989	0.969	0.046347	PD_VS_HC	MK
STXBP2	2.36e-05	0.420568	0.981	0.918	0.0471779	PD_VS_HC	MK
PDGFC	3.06e-05	0.139886	0.868	0.907	0.0612168	PD_VS_HC	MK
DENND2C	4.83e-05	-0.54436	0.958	0.957	0.0965684	PD_VS_HC	MK
EGLN3	4.86e-05	-0.126059	0.958	0.947	0.0971527	PD_VS_HC	MK
GSTO1	5.04e-05	-0.427698	0.657	0.713	0.100875	PD_VS_HC	MK
HIST1H2BJ	5.15e-05	0.358843	0.955	0.91	0.102985	PD_VS_HC	MK
STX11	6.9e-05	-0.537505	0.761	0.804	0.13799	PD_VS_HC	MK
RILPL2	0.000102793	0.336896	0.588	0.69	0.205585	PD_VS_HC	MK
FAM110A	0.000147405	-0.847682	0.39	0.493	0.29481	PD_VS_HC	MK
LIMS1	0.000172308	-0.437207	0.909	0.941	0.344616	PD_VS_HC	MK
HPGD	0.000175552	-0.266614	0.634	0.703	0.351104	PD_VS_HC	MK
SMIM5	0.000177454	-0.403203	0.83	0.789	0.354908	PD_VS_HC	MK
MYLK	0.000190087	-0.305061	0.46	0.549	0.380174	PD_VS_HC	MK
SERPINE1	0.000191515	-0.306506	0.89	0.839	0.38303	PD_VS_HC	MK
CD9	0.000263413	-0.29953	0.631	0.729	0.526827	PD_VS_HC	MK
YBX3	0.000298116	0.676529	0.906	0.952	0.596232	PD_VS_HC	MK
PLEK	0.000314398	-0.520926	0.723	0.852	0.628797	PD_VS_HC	MK
RAB30	0.000532496	-0.259422	0.816	0.786	1	PD_VS_HC	MK
FCER1G	0.000559295	-0.140319	0.985	0.967	1	PD_VS_HC	MK
MYL9	0.000566866	0.373636	0.781	0.742	1	PD_VS_HC	MK
BTK	0.00063588	-0.169657	0.931	0.9	1	PD_VS_HC	MK
GNA15	0.000661318	0.189856	0.961	0.905	1	PD_VS_HC	MK
FAXDC2	0.000677172	-0.44763	0.472	0.545	1	PD_VS_HC	MK
HEMGN	0.000753829	-0.287697	0.919	0.924	1	PD_VS_HC	MK
PARVB	0.00101336	0.37668	0.84	0.834	1	PD_VS_HC	MK
ARRB1	0.00117096	-0.22119	0.855	0.925	1	PD_VS_HC	MK
PRKAR2B	0.00143477	-0.866253	0.835	0.858	1	PD_VS_HC	MK
GP1BA	0.00152898	-0.761748	0.81	0.793	1	PD_VS_HC	MK
RGS18	0.00206568	-0.636193	0.971	0.963	1	PD_VS_HC	MK
STON2	0.002323	-0.136894	0.854	0.884	1	PD_VS_HC	MK
SMOX	0.00256712	-0.353598	0.812	0.869	1	PD_VS_HC	MK
TALDO1	0.00314883	0.155285	0.976	0.966	1	PD_VS_HC	MK
FRMD4B	0.00327065	-0.393279	0.946	0.942	1	PD_VS_HC	MK
ITGB1	0.00334301	-0.461191	0.699	0.746	1	PD_VS_HC	MK
PSTPIP2	0.00366234	-0.192172	0.729	0.82	1	PD_VS_HC	MK
DGKG	0.00368348	-0.389696	0.874	0.772	1	PD_VS_HC	MK
F13A1	0.00380995	0.547949	0.8	0.831	1	PD_VS_HC	MK
RUFY1	0.00464449	-0.287238	0.737	0.84	1	PD_VS_HC	MK
VSIR	0.00608608	-0.716298	0.723	0.717	1	PD_VS_HC	MK
IGF2BP3	0.00714966	0.245665	0.487	0.546	1	PD_VS_HC	MK
LGALSL	0.00996631	0.523339	0.618	0.752	1	PD_VS_HC	MK
TMEM40	0.0109017	-0.187216	0.732	0.768	1	PD_VS_HC	MK
CREG1	0.018129	-0.10865	0.866	0.834	1	PD_VS_HC	MK
CORO1C	0.0187523	-0.335716	0.843	0.866	1	PD_VS_HC	MK
GSN	0.0189891	0.255447	0.785	0.804	1	PD_VS_HC	MK
DMTN	0.0226887	0.16602	0.923	0.858	1	PD_VS_HC	MK
AC007262.2	0.0227692	-0.27378	0.83	0.802	1	PD_VS_HC	MK
ODC1	0.0238177	-0.161161	0.941	0.944	1	PD_VS_HC	MK
LMNA	0.0252659	0.296808	0.972	0.963	1	PD_VS_HC	MK
DAB2	0.0255207	-0.590552	0.874	0.844	1	PD_VS_HC	MK
LMO2	0.0264091	0.320721	0.923	0.917	1	PD_VS_HC	MK
MPP1	0.0275532	-0.266451	0.807	0.828	1	PD_VS_HC	MK
SOD2	0.0278959	-0.527603	0.772	0.834	1	PD_VS_HC	MK
HIST1H2AC	0.0281371	0.115017	0.981	0.963	1	PD_VS_HC	MK
PPIF	0.0294542	0.685049	0.291	0.331	1	PD_VS_HC	MK
ENKUR	0.0347453	0.340281	0.825	0.78	1	PD_VS_HC	MK
CDKN1A	0.0349537	-0.420664	0.605	0.619	1	PD_VS_HC	MK
MIR4435-2HG	0.0386805	0.16144	0.806	0.696	1	PD_VS_HC	MK
GAS2L1	0.060704	-0.321243	0.866	0.909	1	PD_VS_HC	MK
PECAM1	0.0625684	-0.290536	0.863	0.797	1	PD_VS_HC	MK
MPIG6B	0.0643094	0.123888	0.67	0.784	1	PD_VS_HC	MK
CTDSPL	0.0693063	0.931491	0.707	0.83	1	PD_VS_HC	MK
CDK2AP1	0.0709531	0.574897	0.683	0.824	1	PD_VS_HC	MK
AGTRAP	0.0763295	0.131002	0.922	0.896	1	PD_VS_HC	MK
TUBA8	0.079029	-4.7129	0.251	0.373	1	PD_VS_HC	MK
SMIM3	0.0811561	-0.229661	0.87	0.766	1	PD_VS_HC	MK
AP1S2	0.0861967	-0.304541	0.746	0.737	1	PD_VS_HC	MK
JAM3	0.107589	0.110371	0.884	0.883	1	PD_VS_HC	MK
C2orf88	0.11355	-0.447109	0.772	0.757	1	PD_VS_HC	MK
GABARAP	0.119126	-0.224235	0.918	0.881	1	PD_VS_HC	MK
OSBP2	0.13231	0.38421	0.874	0.818	1	PD_VS_HC	MK
PDLIM1	0.134283	-0.163432	0.81	0.861	1	PD_VS_HC	MK
YWHAH	0.145411	-0.605682	0.919	0.959	1	PD_VS_HC	MK
LRP12	0.15585	0.293325	0.884	0.936	1	PD_VS_HC	MK
TPM1	0.167574	-0.408175	0.736	0.767	1	PD_VS_HC	MK
GADD45A	0.175457	0.274113	0.727	0.792	1	PD_VS_HC	MK
LGALS12	0.178146	-0.295306	0.928	0.829	1	PD_VS_HC	MK
LINC00989	0.225044	-0.235097	0.956	0.91	1	PD_VS_HC	MK
ANKRD33B	0.227073	1.37348	0.7	0.757	1	PD_VS_HC	MK
MAP1A	0.235431	0.120383	0.903	0.936	1	PD_VS_HC	MK
GUCY1B1	0.242482	-0.422732	0.89	0.829	1	PD_VS_HC	MK
TNFSF4	0.249344	-0.396116	0.864	0.891	1	PD_VS_HC	MK
SNCA	0.258684	-0.141646	0.798	0.833	1	PD_VS_HC	MK
SSR4	0.264882	-0.208614	0.965	0.972	1	PD_VS_HC	MK
TPM4	0.280936	-0.340796	0.875	0.912	1	PD_VS_HC	MK
EGFL7	0.328127	-0.450322	0.878	0.892	1	PD_VS_HC	MK
CTSD	0.337032	0.174451	0.863	0.883	1	PD_VS_HC	MK
GLUL	0.361786	-0.434498	0.802	0.728	1	PD_VS_HC	MK
ACRBP	0.364102	-0.328109	0.971	0.968	1	PD_VS_HC	MK
CTNNA1	0.368643	-0.111817	0.958	0.93	1	PD_VS_HC	MK
CASC15	0.385103	-0.110605	0.901	0.849	1	PD_VS_HC	MK
PYGL	0.389477	-0.507859	0.965	0.959	1	PD_VS_HC	MK
SCN1B	0.399008	0.210201	0.848	0.842	1	PD_VS_HC	MK
SH3BGRL2	0.403018	0.295784	0.712	0.726	1	PD_VS_HC	MK
TWSG1	0.425057	-0.765441	0.825	0.705	1	PD_VS_HC	MK
CXCL3	0.425138	-0.227361	0.861	0.927	1	PD_VS_HC	MK
PPP1R14A	0.435042	-0.516387	0.877	0.757	1	PD_VS_HC	MK
TUBA1C	0.452513	-0.185038	0.928	0.952	1	PD_VS_HC	MK
TUBB	0.454141	-0.257267	0.621	0.587	1	PD_VS_HC	MK
DAPP1	0.458702	-0.15638	0.941	0.948	1	PD_VS_HC	MK
AP000547.3	0.486181	-0.106278	0.366	0.405	1	PD_VS_HC	MK
KCNK6	0.490739	-0.210303	0.966	0.956	1	PD_VS_HC	MK
ARHGAP6	0.513908	0.155441	0.691	0.689	1	PD_VS_HC	MK
ARHGEF12	0.515798	0.260491	0.945	0.947	1	PD_VS_HC	MK
COTL1	0.522622	0.113403	0.775	0.81	1	PD_VS_HC	MK
LYPLAL1-DT	0.55531	-0.5632	0.787	0.765	1	PD_VS_HC	MK
VCL	0.591842	-0.130315	0.817	0.796	1	PD_VS_HC	MK
SERPINB1	0.600352	0.111119	0.946	0.925	1	PD_VS_HC	MK
PDGFA	0.661951	-0.177448	0.931	0.896	1	PD_VS_HC	MK
MEIS1	0.683665	-0.239523	0.864	0.806	1	PD_VS_HC	MK
ESAM	0.700401	-0.169871	0.849	0.819	1	PD_VS_HC	MK
HSBP1	0.706334	0.233486	0.574	0.619	1	PD_VS_HC	MK
ELOVL7	0.731214	-0.144079	0.904	0.919	1	PD_VS_HC	MK
PTGIR	0.823512	-0.459515	0.963	0.891	1	PD_VS_HC	MK
INSIG1	0.834131	-0.38165	0.879	0.696	1	PD_VS_HC	MK
H1F0	0.838441	-0.117246	0.727	0.714	1	PD_VS_HC	MK
SRGN	0.866563	-0.302752	0.935	0.947	1	PD_VS_HC	MK
TSPAN13	0.870994	0.382631	0.626	0.61	1	PD_VS_HC	MK
CLIC4	0.877071	-0.379577	0.778	0.737	1	PD_VS_HC	MK
PGD	0.943291	-0.295481	0.85	0.785	1	PD_VS_HC	MK
CA2	0.982235	-0.474908	0.952	0.903	1	PD_VS_HC	MK
HPGD	6.75e-35	-0.188348	0.888	0.703	1.35e-31	pSS_VS_HC	MK
ANGPT1	4.18e-29	-0.983768	0.701	0.558	8.37e-26	pSS_VS_HC	MK
H1F0	2.05e-26	-0.291367	0.84	0.714	4.1e-23	pSS_VS_HC	MK
HIST1H2AI	8.08e-25	-0.526508	0.889	0.833	1.62e-21	pSS_VS_HC	MK
GK	2.74e-22	0.106094	0.943	0.898	5.49e-19	pSS_VS_HC	MK
CASC15	3.22e-20	-0.394262	0.945	0.849	6.44e-17	pSS_VS_HC	MK
AP001636.3	7e-18	-0.166059	0.985	0.938	1.4e-14	pSS_VS_HC	MK
RAB30	1.59e-16	0.170137	0.844	0.786	3.19e-13	pSS_VS_HC	MK
MYOM1	2.46e-16	0.217165	0.905	0.846	4.91e-13	pSS_VS_HC	MK
ARHGEF12	1.72e-15	0.1403	0.973	0.947	3.45e-12	pSS_VS_HC	MK
DRAM1	3.04e-15	0.387499	0.837	0.758	6.09e-12	pSS_VS_HC	MK
PTPRS	4.13e-14	-0.189188	0.939	0.877	8.26e-11	pSS_VS_HC	MK
PKHD1L1	3.1e-13	-0.618366	0.701	0.536	6.21e-10	pSS_VS_HC	MK
PECAM1	4.4e-13	-0.125746	0.896	0.797	8.79e-10	pSS_VS_HC	MK
TWSG1	5.57e-12	-0.62513	0.822	0.705	1.11e-08	pSS_VS_HC	MK
[truncated: 176 more rows]
