# Supplementary material for: Featured Immune Characteristics of Periodontitis and Primary Sjögren's Syndrome Revealed by Single‐Cell Transcriptome Analyses
Source: J Cell Mol Med. 2025 Jul 22;29(14):e70713. doi: 10.1111/jcmm.70713 (PMC12283242; doi:10.1111/jcmm.70713)
Supplement: Supplementary file 14 — Table S6. KEGG pathway enrichment of differentially expressed marker genes between PD/pSS with HC in subclusters of T/NK, myeloid cells and B cells. [file JCMM-29-e70713-s003.xlsx]

## Sheet: Sheet1
Table S6. KEGG pathway enrichment of differentially expressed marker genes between PD/pSS with HC in subclusters of T/NK, myeloid cells, and B cells.
ID	Term	Input number	Background number	P-Value	Input	group
hsa04612	Antigen processing and presentation	5	77	2.80242e-08	CD8A|IFNG|KLRC3|KLRC2|CD8B	PD_vs_HC-T/NK
hsa04060	Cytokine-cytokine receptor interaction	7	294	3.0995e-08	EDA|CD40LG|CX3CR1|BMPR1A|IFNG|XCL2|CCR7	PD_vs_HC-T/NK
hsa04514	Cell adhesion molecules (CAMs)	5	146	5.95289e-07	ITGB1|CD8A|PTPRM|CD8B|CD40LG	PD_vs_HC-T/NK
hsa04660	T cell receptor signaling pathway	4	103	5.3748e-06	CD8A|IFNG|CD8B|CD40LG	PD_vs_HC-T/NK
hsa05145	Toxoplasmosis	4	113	7.66194e-06	ITGB1|IFNG|CD40LG|MAP2K6	PD_vs_HC-T/NK
hsa05340	Primary immunodeficiency	3	37	1.09196e-05	CD8A|CD8B|CD40LG	PD_vs_HC-T/NK
hsa04650	Natural killer cell mediated cytotoxicity	4	131	1.34869e-05	KLRK1|IFNG|KLRC3|KLRC2	PD_vs_HC-T/NK
hsa05144	Malaria	3	49	2.42083e-05	KLRK1|IFNG|CD40LG	PD_vs_HC-T/NK
hsa04061	Viral protein interaction with cytokine and cytokine receptor	3	100	0.000186517	XCL2|CX3CR1|CCR7	PD_vs_HC-T/NK
hsa05418	Fluid shear stress and atherosclerosis	3	139	0.000478657	IFNG|BMPR1A|MAP2K6	PD_vs_HC-T/NK
hsa01100	Metabolic pathways	38	1433	8.55742e-10	VDR|IPMK|GAPD_vs_HCH|GAB1|MGST2|GLUL|SGMS2|LTA4H|CHKA|ST3GAL6|CERS6|B3GNT5|KYNU|DPYD|GCNT2|TYMP|ENTPD_vs_HC1|SPTLC2|GBE1|LPCAT2|PYGL|DGKG|PLCB1|ALDH3B1|TBXAS1|EXT1|NAMPT|PLA2G4A|ST6GALNAC3|MAN1A1|PLD1|ARSB|AHCYL2|HMOX1|HNMT|CYP27A1|GSTP1|PD_vs_HCE4D	PD_vs_HC-Myeloid
hsa05323	Rheumatoid arthritis	11	91	1.04134e-09	CCL3|HLA-DRA|HLA-DPB1|HLA-DRB1|IL15|HLA-DRB5|TLR2|VEGFA|ICAM1|HLA-DPA1|CCL3L1	PD_vs_HC-Myeloid
hsa05200	Pathways in cancer	22	530	2.08483e-09	PTK2|PMAIP1|ARHGEF11|LAP3|MGST2|FLT3|JAK2|CDKN1A|DAPK1|PLCB1|GNB4|VEGFA|CSF3R|PLD1|IL13RA1|GNAQ|HMOX1|IL15|NOTCH2|GSTP1|CTBP2|LPAR1	PD_vs_HC-Myeloid
hsa04640	Hematopoietic cell lineage	10	97	2.43905e-08	HLA-DPB1|HLA-DRA|CR1|HLA-DRB1|CD36|HLA-DRB5|TFRC|CSF3R|HLA-DPA1|FLT3	PD_vs_HC-Myeloid
hsa05140	Leishmaniasis	9	74	3.344e-08	HLA-DPB1|HLA-DRA|CR1|HLA-DRB1|HLA-DRB5|TLR2|CYBA|JAK2|HLA-DPA1	PD_vs_HC-Myeloid
hsa04928	Parathyroid hormone synthesis, secretion and action	10	106	5.29996e-08	PLCB1|VDR|GNAQ|ARHGEF11|CDKN1A|MEF2C|HBEGF|ARRB1|PD_vs_HCE4D|PLD1	PD_vs_HC-Myeloid
hsa04145	Phagosome	11	152	1.42611e-07	FCAR|HLA-DPB1|HLA-DRA|TFRC|HLA-DRB1|CD36|HLA-DRB5|TLR2|CYBA|HLA-DPA1|MSR1	PD_vs_HC-Myeloid
hsa04071	Sphingolipid signaling pathway	10	119	1.45223e-07	CERS6|PLCB1|FCER1A|GNAQ|S1PR3|PRKCE|GAB2|SPTLC2|SGMS2|PLD1	PD_vs_HC-Myeloid
hsa04062	Chemokine signaling pathway	12	190	1.55658e-07	CCL3|PTK2|PLCB1|GNB4|LAP3|GRK3|TIAM1|CXCL2|JAK2|ARRB1|CCL3L1|CXCL16	PD_vs_HC-Myeloid
hsa04672	Intestinal immune network for IgA production	7	49	4.29801e-07	HLA-DPB1|HLA-DRA|LAP3|HLA-DRB1|IL15|HLA-DRB5|HLA-DPA1	PD_vs_HC-Myeloid
hsa00380	Tryptophan metabolism	2	42	0.00139374	KMO|KYNU	PD_vs_HC-B
hsa05214	Glioma	2	75	0.00419938	CAMK2D|CAMK1D	PD_vs_HC-B
hsa04012	ErbB signaling pathway	2	85	0.00532667	CAMK2D|PTK2	PD_vs_HC-B
hsa04925	Aldosterone synthesis and secretion	2	98	0.00697594	CAMK2D|CAMK1D	PD_vs_HC-B
hsa04916	Melanogenesis	2	101	0.0073854	CAMK2D|TCF4	PD_vs_HC-B
hsa04921	Oxytocin signaling pathway	2	153	0.016105	CAMK2D|CAMK1D	PD_vs_HC-B
hsa04934	Cushing syndrome	2	155	0.0164986	CAMK2D|TCF4	PD_vs_HC-B
hsa04310	Wnt signaling pathway	2	160	0.0175007	CAMK2D|TCF4	PD_vs_HC-B
hsa04360	Axon guidance	2	181	0.0219818	CAMK2D|PTK2	PD_vs_HC-B
hsa05202	Transcriptional misregulation in cancer	2	186	0.0231118	PTK2|CDK14	PD_vs_HC-B
hsa05202	Transcriptional misregulation in cancer	7	186	1.57327e-07	HHEX|LYL1|ZBTB16|GADD45G|MEF2C|MITF|PBX1	PD_vs_HC-MK
hsa04611	Platelet activation	5	124	7.37191e-06	GUCY1A1|VASP|ACTG1|ACTB|GNAQ	PD_vs_HC-MK
hsa05418	Fluid shear stress and atherosclerosis	5	139	1.25766e-05	MEF2C|TXN|ACTB|ACTG1|IL1R1	PD_vs_HC-MK
hsa04921	Oxytocin signaling pathway	5	153	1.96788e-05	MEF2C|GUCY1A1|ACTB|ACTG1|GNAQ	PD_vs_HC-MK
hsa05100	Bacterial invasion of epithelial cells	4	74	2.12145e-05	ARPC1B|ACTB|ACTG1|DNM3	PD_vs_HC-MK
hsa04015	Rap1 signaling pathway	5	210	8.52313e-05	VASP|GNAQ|ACTG1|ACTB|THBS1	PD_vs_HC-MK
hsa04216	Ferroptosis	3	40	9.7894e-05	SAT1|FTH1|FTL	PD_vs_HC-MK
hsa05144	Malaria	3	49	0.000172981	HBA1|CD36|THBS1	PD_vs_HC-MK
hsa05130	Pathogenic Escherichia coli infection	3	55	0.000239377	ARPC1B|ACTB|ACTG1	PD_vs_HC-MK
hsa04730	Long-term depression	3	60	0.000305799	GUCY1A1|GNAQ|GNAZ	PD_vs_HC-MK
hsa04060	Cytokine-cytokine receptor interaction	11	294	1.23255e-07	IL7R|IL2RB|EDA|CX3CR1|CCL4|XCL2|CCL5|LTB|BMPR1A|IL32|CCR7	pSS_vs_HC-T/NK
hsa04650	Natural killer cell mediated cytotoxicity	8	131	2.02114e-07	KLRC3|KLRC2|KLRD1|GZMB|KLRK1|NCR3|NCR1|PRKCA	pSS_vs_HC-T/NK
hsa05202	Transcriptional misregulation in cancer	9	186	2.2714e-07	IL2RB|GZMB|ID2|SUPT3H|RUNX2|MAF|MLLT3|ZEB1|FUT8	pSS_vs_HC-T/NK
hsa04514	Cell adhesion molecules (CAMs)	7	146	5.49342e-06	ITGB1|ICOS|TIGIT|CD8A|PTPRM|CD8B|NCAM1	pSS_vs_HC-T/NK
hsa04061	Viral protein interaction with cytokine and cytokine receptor	6	100	7.77402e-06	IL2RB|CCL4|CX3CR1|CCL5|XCL2|CCR7	pSS_vs_HC-T/NK
hsa04520	Adherens junction	5	72	2.35174e-05	TCF7|PTPRM|LEF1|ACTG1|YES1	pSS_vs_HC-T/NK
hsa04612	Antigen processing and presentation	5	77	3.19081e-05	CD8A|CD8B|KLRC2|KLRC3|KLRD1	pSS_vs_HC-T/NK
hsa05340	Primary immunodeficiency	4	37	3.19697e-05	IL7R|CD8A|ICOS|CD8B	pSS_vs_HC-T/NK
hsa04390	Hippo signaling pathway	6	154	7.94655e-05	TCF7|ACTG1|ID2|PPP2R2B|BMPR1A|LEF1	pSS_vs_HC-T/NK
hsa05215	Prostate cancer	5	97	9.07586e-05	PD_vs_HCGFD|TCF7|ZEB1|LEF1|BCL2	pSS_vs_HC-T/NK
hsa04145	Phagosome	24	152	3.31469e-17	NCF2|NCF1|CD36|MSR1|HLA-DRA|CLEC7A|TFRC|FCAR|HLA-DPB1|TUBB6|FCGR2A|CYBA|CTSS|SEC61B|ATP6V0B|CFD|PSAP|STX7|TLR2|CD14|TLR4|HLA-DPA1|ACTB|HLA-DMA	pSS_vs_HC-Myeloid
hsa05152	Tuberculosis	23	179	8.29003e-15	VDR|RIPK2|IFNGR2|IL1B|CEBPB|FCER1G|CLEC7A|BID|JAK2|KSR1|ATP6V0B|HLA-DPB1|HLA-DRA|FCGR2A|CTSS|SYK|CLEC4E|CALML4|TLR2|CD14|TLR4|HLA-DPA1|HLA-DMA	pSS_vs_HC-Myeloid
hsa04380	Osteoclast differentiation	20	128	1.73787e-14	NCF2|NCF1|LILRB3|LILRB1|SYK|OSCAR|FOSB|NFKBIA|JUN|FCGR2A|PLCG2|GAB2|CYBA|FOSL1|IFNGR2|TYROBP|IL1B|LILRA5|LILRA2|LILRA1	pSS_vs_HC-Myeloid
hsa05164	Influenza A	21	167	1.79389e-13	HLA-DPB1|HLA-DRA|TNFSF10|IRF7|IFNGR2|NLRP3|CASP1|CXCL8|BID|NFKBIA|MX1|OAS1|TNFRSF10B|OAS3|JAK2|TLR4|HLA-DPA1|PYCARD|ACTB|IL1B|HLA-DMA	pSS_vs_HC-Myeloid
hsa05140	Leishmaniasis	15	74	1.22471e-12	HLA-DPB1|NCF1|IFNGR2|NCF2|NFKBIA|JUN|HLA-DRA|FCGR2A|TLR2|CYBA|JAK2|TLR4|HLA-DPA1|IL1B|HLA-DMA	pSS_vs_HC-Myeloid
hsa05323	Rheumatoid arthritis	16	91	1.48325e-12	TNFSF13|HLA-DPB1|HLA-DRA|CCL3|CXCL8|JUN|IL15|CD86|TLR2|ATP6V0B|TLR4|HLA-DPA1|IL1B|HLA-DMA|CCL3L1|TNFSF13B	pSS_vs_HC-Myeloid
hsa04621	NOD-like receptor signaling pathway	20	178	4.4554e-12	TXN|NFKBIA|IRF7|OAS3|NLRP3|CASP1|CXCL8|PLCB1|ANTXR2|JUN|NAMPT|GABARAP|OAS1|MEFV|RIPK2|TLR4|PYCARD|IL1B|MCU|CYBA	pSS_vs_HC-Myeloid
hsa04625	C-type lectin receptor signaling pathway	16	104	9.03274e-12	FCER1G|NFKBIA|NLRP3|CASP1|SYK|CLEC4E|CLEC4D|JUN|CALML4|RRAS|PLCG2|PYCARD|KSR1|IL1B|EGR2|CLEC7A	pSS_vs_HC-Myeloid
hsa04640	Hematopoietic cell lineage	14	97	3.84678e-10	HLA-DPB1|CD1D|CSF2RA|CD33|HLA-DRA|CD36|CD14|TFRC|IL3RA|CSF3R|HLA-DPA1|IL1B|FLT3|HLA-DMA	pSS_vs_HC-Myeloid
hsa04060	Cytokine-cytokine receptor interaction	22	294	5.6268e-10	TNFSF13|CCL3|TNFSF10|LAP3|TNFRSF10B|CSF2RA|IFNGR2|IL1B|TNFSF13B|LTBR|IL3RA|CSF3R|IL1RAP|CXCL16|IL1RN|IL13RA1|TNFRSF1B|CCR1|CXCL8|IL15|BMPR2|CCL3L1	pSS_vs_HC-Myeloid
hsa04662	B cell receptor signaling pathway	12	82	4.19068e-13	RASGRP3|CD72|SYK|VAV3|FCGR2B|PLCG2|LYN|CD19|CD79B|PTPN6|PIK3AP1|CD79A	pSS_vs_HC-B
hsa05145	Toxoplasmosis	13	113	7.139e-13	HLA-DPB1|HLA-DRA|LAMC1|IFNGR2|ALOX5|HLA-DRB1|BIRC3|CD40|HLA-DOB|HLA-DPA1|BCL2|HLA-DQA1|HLA-DMA	pSS_vs_HC-B
hsa05310	Asthma	9	31	1.73586e-12	HLA-DPB1|HLA-DRA|HLA-DRB1|CD40|HLA-DOB|HLA-DPA1|MS4A1|HLA-DQA1|HLA-DMA	pSS_vs_HC-B
hsa04640	Hematopoietic cell lineage	12	97	2.54438e-12	HLA-DPB1|HLA-DRA|CR1|FCER2|CD37|HLA-DRB1|CD24|HLA-DOB|HLA-DPA1|CD19|HLA-DQA1|HLA-DMA	pSS_vs_HC-B
hsa05140	Leishmaniasis	11	74	3.47281e-12	HLA-DPB1|NCF1|CR1|IFNGR2|HLA-DRB1|HLA-DRA|HLA-DQA1|HLA-DOB|HLA-DPA1|PTPN6|HLA-DMA	pSS_vs_HC-B
hsa05169	Epstein-Barr virus infection	15	201	3.95682e-12	HLA-DPB1|HLA-DRA|ENTPD_vs_HC1|FCER2|SYK|HLA-DRB1|CD40|CD19|PLCG2|HLA-DOB|HLA-DPA1|LYN|HLA-DMA|HLA-DQA1|BCL2	pSS_vs_HC-B
hsa05152	Tuberculosis	14	179	1.16458e-11	CD74|HLA-DPB1|HLA-DRA|CR1|IFNGR2|SYK|HLA-DRB1|FCGR2B|CAMK2D|HLA-DOB|HLA-DPA1|BCL2|HLA-DQA1|HLA-DMA	pSS_vs_HC-B
hsa04672	Intestinal immune network for IgA production	9	49	6.16557e-11	HLA-DPB1|HLA-DRA|HLA-DRB1|CD40|TNFRSF17|HLA-DOB|HLA-DPA1|HLA-DQA1|HLA-DMA	pSS_vs_HC-B
hsa05330	Allograft rejection	8	38	2.80801e-10	HLA-DPB1|HLA-DRA|HLA-DRB1|CD40|HLA-DOB|HLA-DPA1|HLA-DQA1|HLA-DMA	pSS_vs_HC-B
hsa05320	Autoimmune thyroid disease	8	53	2.93696e-09	HLA-DPB1|HLA-DRA|HLA-DRB1|CD40|HLA-DOB|HLA-DPA1|HLA-DQA1|HLA-DMA	pSS_vs_HC-B
hsa05202	Transcriptional misregulation in cancer	9	186	7.90672e-12	PD_vs_HCGFA|HHEX|ZBTB16|GADD45G|MEF2C|MITF|HIST1H3H|HPGD|PBX1	pSS_vs_HC-MK
hsa05200	Pathways in cancer	7	530	9.84423e-06	EGLN3|PD_vs_HCGFA|ARHGEF12|ZBTB16|GADD45G|MITF|CTNNA1	pSS_vs_HC-MK
hsa04010	MAPK signaling pathway	5	295	6.38187e-05	MEF2C|PD_vs_HCGFA|ARRB1|ANGPT1|GADD45G	pSS_vs_HC-MK
hsa05218	Melanoma	3	72	0.000163075	MITF|PD_vs_HCGFA|GADD45G	pSS_vs_HC-MK
hsa04670	Leukocyte transendothelial migration	3	112	0.000573162	PECAM1|CTNNA1|ESAM	pSS_vs_HC-MK
hsa04270	Vascular smooth muscle contraction	3	132	0.000912664	ARHGEF12|MYLK|PPP1R14A	pSS_vs_HC-MK
hsa05418	Fluid shear stress and atherosclerosis	3	139	0.00105598	MEF2C|PECAM1|PD_vs_HCGFA	pSS_vs_HC-MK
hsa04072	Phospholipase D signaling pathway	3	148	0.00126015	PD_vs_HCGFA|DGKG|DNM3	pSS_vs_HC-MK
hsa04022	cGMP-PKG signaling pathway	3	167	0.0017688	MEF2C|PPIF|MYLK	pSS_vs_HC-MK
hsa05213	Endometrial cancer	2	58	0.00323132	CTNNA1|GADD45G	pSS_vs_HC-MK
