# Supplementary material for: Featured Immune Characteristics of Periodontitis and Primary Sjögren's Syndrome Revealed by Single‐Cell Transcriptome Analyses
Source: J Cell Mol Med. 2025 Jul 22;29(14):e70713. doi: 10.1111/jcmm.70713 (PMC12283242; doi:10.1111/jcmm.70713)
Supplement: Supplementary file 15 — Table S7. Cell number statistics in T/NK cells subclusters. [file JCMM-29-e70713-s014.xlsx]

## Sheet: Sheet1
Table S7. Cell number statistics in T/NK cells subclusters.
Cell subcluster	HC	PD	pSS
0: CD4 Tm	23.18 ± 5.770%	26.82 ± 7.211%	21.14 ± 4.672%*
1: CD8 Tcm	20.60 ± 8.103%	23.56 ± 7.733%	27.01 ± 7.48%
2: CD4 Tn	20.89 ± 6.042%	22.07 ± 5.086%	14.56 ± 5.698%*
3: CD8 Tem	15.77 ± 7.226%	14.39 ± 4.535%	22.66 ± 9.855%
4: CD8 Tn	11.38 ± 6.983%	5.15 ± 2.583%***	7.44 ± 4.147%*
5: NK	4.71 ± 2.513%	4.92 ± 2.927%	1.72 ± 0.641%***
6: Treg	2.98 ± 0.695%	2.81 ± 0.779%	4.53 ± 2.357%
7: pro-T	0.32 ± 0.188%	0.22 ± 0.077%*	0.70 ± 0.277%**
8: CD8 GPR183+	0.16 ± 0.088%	0.08 ± 0.068%**	0.25 ± 0.141%*
*P value ≤ 0.05, **P value ≤ 0.01, ***P value ≤ 0.001, vs. HC
