# Supplementary material for: Featured Immune Characteristics of Periodontitis and Primary Sjögren's Syndrome Revealed by Single‐Cell Transcriptome Analyses
Source: J Cell Mol Med. 2025 Jul 22;29(14):e70713. doi: 10.1111/jcmm.70713 (PMC12283242; doi:10.1111/jcmm.70713)
Supplement: Supplementary file 16 — Table S8. Cell number statistics in myeloid cells subclusters. [file JCMM-29-e70713-s006.xlsx]

## Sheet: Sheet1
Table S8. Cell number statistics in myeloid cells subclusters.
Cell subcluster	HC	PD	pSS
0: CD14 Mono2	59.60 ± 8.807%	64.36 ± 10.121%	56 .00 ± 12.979%
1: CD16 Mono	14.38 ± 7.912%	17.19 ± 7.226%	14.33 ± 5.702%
2: Neu	10.96 ± 6.067%	8.30 ± 4.540%	17.17 ± 18.413%
3: HLA-DRA Mono	12.76 ± 6.496%	8.70± 4.351%*	9.89 ± 3.643%
4: DC	1.26 ± 1.023%	0.67 ± 0.364%*	1.72 ± 1.174%*
5: CD14 Mono1	0.72 ± 0.581%	0.63 ± 0.427%	0.56 ± 0.457%
6: Mast	0.32 ± 0.535%	0.17 ± 0.389%	0.33 ± 0.388%
*P value ≤ 0.05, **P value ≤ 0.01, ***P value ≤ 0.001, vs. HC
