# Supplementary material for: Featured Immune Characteristics of Periodontitis and Primary Sjögren's Syndrome Revealed by Single‐Cell Transcriptome Analyses
Source: J Cell Mol Med. 2025 Jul 22;29(14):e70713. doi: 10.1111/jcmm.70713 (PMC12283242; doi:10.1111/jcmm.70713)
Supplement: Supplementary file 17 — Table S9. Cell number statistics in B cells subclusters. [file JCMM-29-e70713-s011.xlsx]

## Sheet: Sheet1
Table S9. Cell number statistics in B cells subclusters.
Cell subcluster	HC	PD	pSS
0: Naive B1	47.82 ± 10.385%	41.92 ± 6.446%*	60.85 ± 16.515%
1: Memory B	31.63 ± 10.339%	33.80 ± 9.445%	23.30 ± 9.56%*
2: Immature B	9.86 ± 5.322%	14.81 ± 4.937%*	2.67 ± 1.658%**
3: Naive B2	7.26 ± 2.961%	7.57 ± 3.079%	6.61 ± 2.953%
4: Plasma cells	3.42 ± 3.523%	1.91 ± 2.112%	6.57 ± 9.624%
*P value ≤ 0.05, **P value ≤ 0.01, ***P value ≤ 0.001, vs. HC
